# Supplementary material for: Heterogeneity of Cellular Senescence: Cell Type-Specific and Senescence Stimulus-Dependent Epigenetic Alterations
Source: Cells. 2023 Mar 17;12(6):927. doi: 10.3390/cells12060927 (PMC10047656; doi:10.3390/cells12060927)
Supplement: Supplementary file 1 [file cells-12-00927-s001.zip]

Archive with 1 entries (1 files):
- SupplementaryFile1.xlsx
