# Supplementary material for: Heterogeneity of Cellular Senescence: Cell Type-Specific and Senescence Stimulus-Dependent Epigenetic Alterations
Source: Cells. 2023 Mar 17;12(6):927. doi: 10.3390/cells12060927 (PMC10047656; doi:10.3390/cells12060927)
Supplement: Supplementary file 1 [file cells-12-00927-s001.zip › SupplementaryFile1.xlsx]

## Sheet: Table S01
Supplementary Table S01. List of neuro-pathways : KEGG pathways widely related to nerves, nervous system and neurological mechanisms.
KEGG map identifier	Pathway name
Signal transduction:
2020	Two-component system
04010 N	MAPK signaling pathway
4013	MAPK signaling pathway - fly
4016	MAPK signaling pathway - plant
4011	MAPK signaling pathway - yeast
04012 N	ErbB signaling pathway
04014 N	Ras signaling pathway
4015	Rap1 signaling pathway
04310 N	Wnt signaling pathway
04330 N	Notch signaling pathway
04340 N	Hedgehog signaling pathway
4341	Hedgehog signaling pathway - fly
04350 N	TGF-beta signaling pathway
4390	Hippo signaling pathway
4391	Hippo signaling pathway - fly
4392	Hippo signaling pathway - multiple species
4370	VEGF signaling pathway
4371	Apelin signaling pathway
04630 N	JAK-STAT signaling pathway
04064 N	NF-kappa B signaling pathway
04668 N	TNF signaling pathway
04066 N	HIF-1 signaling pathway
4068	FoxO signaling pathway
04020 N	Calcium signaling pathway
4070	Phosphatidylinositol signaling system
4072	Phospholipase D signaling pathway
4071	Sphingolipid signaling pathway
04024 N	cAMP signaling pathway
4022	cGMP-PKG signaling pathway
04151 N	PI3K-Akt signaling pathway
4152	AMPK signaling pathway
04150 N	mTOR signaling pathway
4075	Plant hormone signal transduction
Signaling molecules and interaction:
4080	Neuroactive ligand-receptor interaction
4060	Cytokine-cytokine receptor interaction
4061	Viral protein interaction with cytokine and cytokine receptor
4512	ECM-receptor interaction
4514	Cell adhesion molecules
Nervous system
04724 N	Glutamatergic synapse
4727	GABAergic synapse
4725	Cholinergic synapse
04728 N	Dopaminergic synapse
4726	Serotonergic synapse
04720 N	Long-term potentiation
04730 N	Long-term depression
4723	Retrograde endocannabinoid signaling
4721	Synaptic vesicle cycle
4722	Neurotrophin signaling pathway
Sensory system
4744	Phototransduction
4745	Phototransduction - fly
4740	Olfactory transduction
4742	Taste transduction
4750	Inflammatory mediator regulation of TRP channels
Development and regeneration
4320	Dorso-ventral axis formation
4360	Axon guidance
4361	Axon regeneration
4380	Osteoclast differentiation
Neurodegenerative disease
05010 N	Alzheimer disease
05012 N	Parkinson disease
05014 N	Amyotrophic lateral sclerosis
05016 N	Huntington disease
05017 N	Spinocerebellar ataxia
05020 N	Prion disease
05022 N	Pathways of neurodegeneration - multiple diseases
Endocrine system
4911	Insulin secretion
4910	Insulin signaling pathway
4922	Glucagon signaling pathway
04929 N	GnRH secretion
04912 N	GnRH signaling pathway
04915 N	Estrogen signaling pathway
4921	Oxytocin signaling pathway
4926	Relaxin signaling pathway
04935 N	Growth hormone synthesis secretion and action
04918 N	Thyroid hormone synthesis
04919 N	Thyroid hormone signaling pathway
04928 N	Parathyroid hormone synthesis secretion and action
4916	Melanogenesis
4924	Renin secretion
4614	Renin-angiotensin system
04925 N	Aldosterone synthesis and secretion
04927 N	Cortisol synthesis and secretion

## Sheet: Table S02
Supplementary Table S02. Differentially methylated CpGs with adjusted p-value < 0.05 and △β > 0.2 in MidPass DSF
ID_REF	tstat_limma	beta_limma	Pval_limma	AdjPval_limma	Mean_beta_Middle_passaged	Sd_beta_Middle_passaged	Mean_beta_Young	Sd_beta_Young	Delta_Young_Middle_passaged	Estimated_BetaDifference	chr	pos	strand	Name	Probe_rs	Probe_maf	CpG_rs	CpG_maf	SBE_rs	SBE_maf	Islands_Name	Relation_to_Island	UCSC_RefGene_Name	UCSC_RefGene_Accession	UCSC_RefGene_Group	Phantom4_Enhancers	Phantom5_Enhancers	DMR	X450k_Enhancer	HMM_Island	Regulatory_Feature_Name	Regulatory_Feature_Group	DNase_Hypersensitivity_NAME	Class	BOP	n.CpG
cg03689146	15.2765	4.13594	1.09741e-52	7.27161e-47	0.947819	0.0024556	0.508254	0.0481961	-0.439564	-0.439553	chr7	52341810	+	cg03689146		NA	NA	NA	NA	NA	chr7:52341468-52342266	Island							NA	7:52308980-52309760				ClassB	chr7:52341468-52342266*Island	4
cg09114151	14.6191	4.91662	2.12169e-48	7.0293e-43	0.355968	0.05726	0.018773	0.00811249	-0.337195	-0.337039	chr11	85956200	-	cg09114151		NA	NA	NA	NA	NA	chr11:85955808-85956517	Island	EED;EED;EED;EED	NM_001308007;NM_003797;NM_001308007;NM_003797	5'UTR;5'UTR;1stExon;1stExon	high-CpG:85633210-85633948			NA	11:85633397-85634338			chr11:85956020-85957290	ClassA	chr11:85955808-85956517*Island	10
cg01001241	10.5132	3.80202	7.50857e-26	1.65843e-20	0.904149	0.0348966	0.413255	0.0944955	-0.490894	-0.495421	chr11	57447873	+	cg01001241		NA	NA	NA	NA	NA		OpenSea	ZDHHC5	NM_015457	Body				NA				chr11:57447865-57448255	ClassC		NA
cg01311063	-9.07833	-4.91916	1.10251e-19	1.21757e-14	0.178076	0.128879	0.849821	0.0114762	0.671745	0.692255	chr2	131058184	-	cg01311063		NA	NA	NA	NA	NA		OpenSea					chr2:131058181-131058181		NA	2:130774443-130774655				ClassD		NA
cg09949775	8.87827	2.39471	6.79068e-19	6.42801e-14	0.420357	0.0334648	0.12128	0.00972346	-0.299077	-0.299062	chr19	18902107	-	cg09949775		NA	NA	NA	NA	NA	chr19:18899037-18902284	Island	COMP;COMP	NM_000095;NM_000095	1stExon;5'UTR				NA	19:18760038-18763274			chr19:18900745-18902255	ClassA	chr19:18899037-18902284*Island	21
cg24811970	8.81255	2.50197	1.22334e-18	1.01325e-13	0.56162	0.0348794	0.185948	0.0366785	-0.375672	-0.377231	chr2	159940991	-	cg24811970		NA	NA	NA	NA	NA		OpenSea	TANC1;TANC1	NM_001145909;NM_033394	Body;Body				NA				chr2:159940940-159941210	ClassC		NA
cg07145598	8.05528	2.10743	7.9297e-16	4.37862e-11	0.294183	0.0156634	0.0881642	0.00274112	-0.206019	-0.205916	chr15	67772066	-	cg07145598		NA	NA	NA	NA	NA		OpenSea	IQCH	NM_001031715	Body				TRUE					ClassC		NA
cg08458292	7.96886	2.49108	1.6014e-15	6.77114e-11	0.267994	0.0694107	0.0602998	0.00108833	-0.207694	-0.204804	chr1	57890610	-	cg08458292		NA	NA	NA	NA	NA	chr1:57887963-57890637	Island	DAB1	NM_021080	5'UTR			DMR	NA	1:57661451-57663199	1:57890130-57890979	Unclassified_Cell_type_specific	chr1:57890225-57890895	ClassA	chr1:57887963-57890637*Island	12
cg22231101	-7.9663	-2.08221	1.63501e-15	6.77114e-11	0.146034	0.00455887	0.419943	0.000286658	0.273908	0.273938	chr4	6052554	+	cg22231101		NA	NA	NA	NA	NA		OpenSea	JAKMIP1	NM_001099433	Body				NA	4:6103413-6103468			chr4:6052400-6052615	ClassC		NA
cg05988197	7.88134	2.48562	3.23878e-15	1.19226e-10	0.548822	0.057048	0.181747	0.0535707	-0.367075	-0.370519	chr15	94867842	-	cg05988197		NA	NA	NA	NA	NA		OpenSea	MCTP2;MCTP2	NM_001159643;NM_018349	Body;Body				TRUE		15:94866827-94868114	Unclassified	chr15:94867740-94867890	ClassC		NA
cg07077665	7.80764	2.90108	5.82699e-15	2.03213e-10	0.597153	0.12867	0.167617	0.00497925	-0.429536	-0.433033	chr15	37395084	-	cg07077665		NA	NA	NA	NA	NA	chr15:37393666-37394248	S_Shore							NA	15:35182353-35182464			chr15:37392000-37395210	ClassA	chr15:37392601-37392829*S_Shelf	3
cg09107432	-7.48419	-2.22048	7.19902e-14	1.95737e-09	0.317807	0.0500742	0.682703	0.045941	0.364896	0.366851	chr20	2361461	-	cg09107432		NA	NA	NA	NA	NA		OpenSea	TGM6	NM_198994	TSS200				NA					ClassC		NA
cg09830308	7.48084	2.15739	7.38502e-14	1.95737e-09	0.440026	0.0575502	0.150019	0.0183471	-0.290007	-0.290065	chr16	74734321	+	cg09830308		NA	NA	NA	NA	NA	chr16:74734152-74734572	Island	MLKL;MLKL	NM_001142497;NM_152649	5'UTR;5'UTR				NA	16:73291654-73292073	16:74733961-74735300	Promoter_Associated		ClassA	chr16:74734152-74734572*Island	4
cg26192459	7.46519	2.2833	8.31807e-14	2.11988e-09	0.311602	0.0694018	0.0844191	0.00666376	-0.227183	-0.225159	chr2	51933606	+	cg26192459		NA	NA	NA	NA	NA		OpenSea							NA				chr2:51933480-51933635	ClassD		NA
cg13616508	-7.42531	-1.9701	1.12517e-13	2.66269e-09	0.648535	0.0178988	0.878421	0.0080163	0.229886	0.229896	chr7	75957123	-	cg13616508		NA	NA	NA	NA	NA	chr7:75958865-75959074	N_Shore	YWHAG	NM_012479	3'UTR	low-CpG:75794904-75795314			TRUE				chr7:75956965-75957350	ClassA	chr7:75958865-75959074*N_Shore	9
cg00270291	7.3216	1.9943	2.45036e-13	5.23756e-09	0.368242	0.0321523	0.127868	0.0151159	-0.240374	-0.240463	chr16	74734230	+	cg00270291		NA	NA	NA	NA	NA	chr16:74734152-74734572	Island	MLKL;MLKL	NM_001142497;NM_152649	5'UTR;5'UTR				NA	16:73291654-73292073	16:74733961-74735300	Promoter_Associated	chr16:74734060-74734315	ClassA	chr16:74734152-74734572*Island	4
cg13468359	7.31368	2.35528	2.59925e-13	5.38218e-09	0.612725	0.0327705	0.241496	0.0841141	-0.371229	-0.376613	chr19	31704931	-	cg13468359		NA	NA	NA	NA	NA		OpenSea							TRUE		19:31704813-31705446	Unclassified_Cell_type_specific		ClassD		NA
cg03509655	-7.29759	-2.19363	2.92978e-13	5.81806e-09	0.0776024	0.00950158	0.2798	0.0690367	0.202198	0.199822	chr12	103556632	+	cg03509655		NA	NA	NA	NA	NA		OpenSea	LOC101929058	NR_126333	Body				NA					ClassC		NA
cg19285799	7.18805	1.87517	6.57241e-13	1.06219e-08	0.745282	0.0125903	0.44384	0.00813479	-0.301443	-0.301553	chr6	149255510	+	cg19285799		NA	NA	NA	NA	NA		OpenSea	UST	NM_005715	Body				TRUE					ClassC		NA
cg26036018	7.06413	1.98706	1.61625e-12	2.23115e-08	0.720459	0.0448464	0.395324	0.00996916	-0.325135	-0.326264	chr1	65641680	-	cg26036018		NA	NA	NA	NA	NA		OpenSea	AK3L1;AK3L1;AK3L1	NM_203464;NM_001005353;NM_013410	Body;Body;Body				TRUE				chr1:65641500-65641690	ClassC		NA
cg05149986	-7.05595	-2.2967	1.71428e-12	2.31818e-08	0.149006	0.0489297	0.455784	0.00700532	0.306778	0.31015	chr4	110683920	-	cg05149986		NA	NA	NA	NA	NA		OpenSea	CFI	NM_000204	Body				NA					ClassC		NA
cg19907305	6.95391	1.94367	3.55305e-12	4.52751e-08	0.372009	0.0259894	0.134541	0.0274468	-0.237468	-0.238473	chr19	18902117	-	cg19907305		NA	NA	NA	NA	NA	chr19:18899037-18902284	Island	COMP	NM_000095	TSS200	high-CpG:18763111-18763118			NA	19:18760038-18763274			chr19:18900745-18902255	ClassA	chr19:18899037-18902284*Island	21
cg23210514	6.88382	1.9606	5.82676e-12	6.89447e-08	0.852762	0.0301101	0.600514	0.0102624	-0.252248	-0.253509	chr19	34752265	-	cg23210514		NA	NA	NA	NA	NA		OpenSea	KIAA0355	NM_014686	5'UTR				TRUE					ClassC		NA
cg00674573	-6.82773	-1.9784	8.62685e-12	9.81973e-08	0.103921	0.0192791	0.312517	0.0399333	0.208595	0.208691	chr12	69446197	+	cg00674573		NA	NA	NA	NA	NA		OpenSea							NA					ClassD		NA
cg02433266	6.82236	2.53236	8.95573e-12	9.89034e-08	0.282279	0.0186266	0.0696885	0.0416593	-0.212591	-0.218491	chr22	20226815	+	cg02433266		NA	NA	NA	NA	NA	chr22:20228961-20230275	N_Shelf					chr22:20226620-20226620		NA	22:18606692-18606894	22:20225427-20226931	Unclassified	chr22:20226400-20227090	ClassB	chr22:20228961-20230275*N_Shelf	1
cg15089363	-6.79418	-2.19431	1.08928e-11	1.18324e-07	0.0755441	0.00952065	0.276097	0.0902681	0.200553	0.196144	chr21	20144601	+	cg15089363		NA	NA	NA	NA	NA		OpenSea							NA					ClassD		NA
cg22131272	-6.76481	-1.99751	1.33488e-11	1.42663e-07	0.318421	0.0570097	0.649357	0.0261932	0.330936	0.332533	chr5	27124539	-	cg22131272		NA	NA	NA	NA	NA		OpenSea							NA					ClassD		NA
cg22164251	6.65439	2.28809	2.84474e-11	2.81338e-07	0.372167	0.0770655	0.110725	0.0396317	-0.261443	-0.262966	chr19	37018434	+	cg22164251		NA	NA	NA	NA	NA	chr19:37018919-37019811	N_Shore	ZNF260;ZNF260;ZNF260;ZNF260	NM_001166038;NM_001166037;NM_001166036;NM_001012756	5'UTR;5'UTR;5'UTR;5'UTR		chr19:37018309-37018309		NA				chr19:37018340-37018715	ClassA	chr19:37018919-37019811*N_Shore	3
cg15480338	-6.62496	-1.73238	3.47348e-11	3.33562e-07	0.21679	0.0014874	0.479095	0.0103262	0.262304	0.262302	chr2	71018823	-	cg15480338		NA	NA	NA	NA	NA	chr2:71017028-71017976	S_Shore	FIGLA	NM_001004311	TSS1500				NA					ClassA	chr2:71017028-71017976*S_Shore	5
cg21755806	-6.60434	-2.73339	3.9929e-11	3.62432e-07	0.205015	0.0300042	0.621382	0.180922	0.416367	0.426306	chr8	1475257	+	cg21755806	rs142239492	0.0119	NA	NA	NA	NA		OpenSea	DLGAP2	NM_004745	5'UTR				NA	8:1462545-1462711				ClassC		NA
cg10572950	6.55836	1.70008	5.4404e-11	4.80652e-07	0.799389	0.00664549	0.550905	0.00188593	-0.248483	-0.248524	chr9	129838015	-	cg10572950		NA	NA	NA	NA	NA		OpenSea	RALGPS1;RALGPS1;RALGPS1;RALGPS1	NM_001190730;NM_001190729;NM_014636;NM_001190728	Body;Body;Body;Body				NA				chr9:129837985-129838275	ClassC		NA
cg12508777	6.55418	1.81519	5.59479e-11	4.87789e-07	0.503185	0.0494401	0.223575	0.00974166	-0.27961	-0.279701	chr14	76604563	-	cg12508777		NA	NA	NA	NA	NA	chr14:76604999-76605268	N_Shore							NA				chr14:76604385-76605490	ClassB	chr14:76604999-76605268*N_Shore	3
cg09764314	6.48323	1.79688	8.97811e-11	6.83797e-07	0.695438	0.0201453	0.397423	0.0550954	-0.298016	-0.298857	chr5	43389553	+	cg09764314		NA	NA	NA	NA	NA		OpenSea	CCL28;CCL28;CCL28;CCL28	NM_001301875;NM_148672;NM_001301874;NM_001301873	5'UTR;Body;Body;Body				NA					ClassC		NA
cg18032014	6.38309	2.21676	1.73555e-10	1.17615e-06	0.372524	0.028313	0.119742	0.059185	-0.252781	-0.259147	chr7	95402431	+	cg18032014		NA	NA	NA	NA	NA	chr7:95401691-95402432	Island	DYNC1I1;DYNC1I1;DYNC1I1	NM_004411;NM_001135556;NM_001135557	5'UTR;5'UTR;5'UTR				TRUE	7:95239686-95240689			chr7:95402260-95402915	ClassA	chr7:95401691-95402432*Island	9
cg10528576	6.28014	2.46781	3.38267e-10	2.08516e-06	0.549104	0.147023	0.181765	0.00127819	-0.367339	-0.369583	chr14	101192913	-	cg10528576		NA	NA	NA	NA	NA	chr14:101192851-101193499	Island	DLK1	NM_003836	TSS1500				NA	14:100262127-100264174			chr14:101192880-101193475	ClassA	chr14:101192851-101193499*Island	8
cg11812577	-6.2748	-2.12307	3.50081e-10	2.12816e-06	0.189492	0.0634331	0.497753	0.0353616	0.308261	0.312412	chr14	22191146	+	cg11812577		NA	NA	NA	NA	NA		OpenSea							NA					ClassD		NA
cg22257848	-6.22482	-2.80242	4.82112e-10	2.75392e-06	0.0570297	0.00728487	0.313232	0.189862	0.256203	0.239057	chr5	164775899	-	cg22257848		NA	NA	NA	NA	NA		OpenSea							NA					ClassD		NA
cg25648746	6.21715	2.20453	5.06268e-10	2.86719e-06	0.385044	0.0961933	0.12108	0.0371915	-0.263964	-0.264171	chr5	63802993	-	cg25648746		NA	NA	NA	NA	NA	chr5:63801781-63802605	S_Shore	RGS7BP	NM_001029875	Body				NA	5:63838491-63838817			chr5:63802845-63803050	ClassA	chr5:63801781-63802605*S_Shore	2
cg16709429	-6.16228	-1.81627	7.1703e-10	3.74106e-06	0.147869	0.00795073	0.380803	0.0803695	0.232934	0.231366	chr22	48353477	+	cg16709429		NA	NA	NA	NA	NA		OpenSea							NA					ClassD		NA
cg10582152	-6.15007	-1.68748	7.74492e-10	3.89646e-06	0.158219	0.00184714	0.377769	0.0508131	0.21955	0.21888	chr21	16138916	-	cg10582152		NA	NA	NA	NA	NA		OpenSea							NA					ClassD		NA
cg19485202	6.14733	1.63031	7.87977e-10	3.89646e-06	0.464186	0.0277154	0.218712	0.0109654	-0.245474	-0.245518	chr19	18902081	-	cg19485202		NA	NA	NA	NA	NA	chr19:18899037-18902284	Island	COMP;COMP	NM_000095;NM_000095	1stExon;5'UTR				NA	19:18760038-18763274			chr19:18900745-18902255	ClassA	chr19:18899037-18902284*Island	21
cg22402701	-6.15032	-1.95495	7.73267e-10	3.89646e-06	0.634548	0.058322	0.868775	0.0380232	0.234227	0.235604	chr7	154543037	-	cg22402701		NA	NA	NA	NA	NA	chr7:154542059-154542348	S_Shore	DPP6;DPP6;DPP6	NM_001936;NM_130797;NM_001039350	Body;Body;Body				NA					ClassA	chr7:154542059-154542348*S_Shore	2
cg18156583	-6.1305	-1.61375	8.76048e-10	4.20639e-06	0.476618	0.0169453	0.735929	0.000376111	0.259311	0.259324	chr2	103035227	-	cg18156583		NA	NA	NA	NA	NA		OpenSea	IL18RAP	NM_003853	TSS200				NA					ClassC		NA
cg06631310	6.08728	1.78616	1.14842e-09	5.24802e-06	0.846336	0.00900982	0.61346	0.0827629	-0.232875	-0.231319	chr12	58013324	+	cg06631310		NA	NA	NA	NA	NA	chr12:58013171-58013652	Island	SLC26A10	NM_133489	TSS1500			RDMR	NA	12:56299313-56299919			chr12:58013145-58014035	ClassA	chr12:58013171-58013652*Island	17
cg22120095	-6.08542	-2.86611	1.16188e-09	5.27314e-06	0.482467	0.125587	0.859191	0.087847	0.376724	0.389593	chr3	50488020	+	cg22120095		NA	NA	NA	NA	NA		OpenSea	CACNA2D2;CACNA2D2	NM_001005505;NM_006030	Body;Body				NA	3:50462908-50463025	3:50487465-50488502	Unclassified_Cell_type_specific		ClassC		NA
cg19564579	-6.08415	-1.70235	1.17108e-09	5.27875e-06	0.155508	0.0192447	0.374311	0.0417771	0.218803	0.21882	chr9	32339841	+	cg19564579		NA	NA	NA	NA	NA		OpenSea							NA					ClassD		NA
cg06717615	-6.07227	-2.27906	1.26118e-09	5.64253e-06	0.139389	0.0630471	0.427227	0.0121837	0.287838	0.294009	chr13	32786764	+	cg06717615		NA	NA	NA	NA	NA		OpenSea	FRY	NM_023037	Body				TRUE				chr13:32786680-32786895	ClassC		NA
cg14862173	-6.05404	-1.66706	1.41258e-09	6.07789e-06	0.144241	0.00467117	0.349418	0.0498847	0.205178	0.20438	chr2	194762725	-	cg14862173		NA	NA	NA	NA	NA		OpenSea							NA					ClassD		NA
cg23433307	-6.0508	-2.00096	1.44129e-09	6.0917e-06	0.236732	0.0672437	0.548993	0.0507265	0.312261	0.315869	chr13	29598006	-	cg23433307		NA	NA	NA	NA	NA		OpenSea	MTUS2	NM_001033602	TSS1500				NA					ClassC		NA
cg12350157	6.02392	1.63482	1.70241e-09	6.83662e-06	0.51828	0.000970145	0.258392	0.0413671	-0.259889	-0.260974	chr7	47936530	+	cg12350157		NA	NA	NA	NA	NA		OpenSea	PKD1L1	NM_138295	Body				TRUE				chr7:47936385-47936915	ClassC		NA
cg16732077	6.00587	1.59723	1.90305e-09	7.59634e-06	0.357166	0.010026	0.155671	0.0203341	-0.201495	-0.202007	chr6	112192706	-	cg16732077		NA	NA	NA	NA	NA	chr6:112193835-112194854	N_Shore	FYN	NM_002037	5'UTR				NA				chr6:112192400-112192875	ClassA	chr6:112193835-112194854*N_Shore	3
cg00595212	-5.98751	-1.9792	2.13084e-09	8.25687e-06	0.288208	0.082683	0.610652	0.00956254	0.322444	0.326068	chr18	11755774	+	cg00595212		NA	NA	NA	NA	NA	chr18:11750953-11752756	S_Shelf	GNAL;GNAL;GNAL	NM_001142339;NM_182978;NM_002071	Body;Body;Body				NA				chr18:11755645-11756015	ClassA	chr18:11750953-11752756*S_Shelf	1
cg14298242	-5.95356	-1.69168	2.6238e-09	9.93466e-06	0.406451	0.015072	0.68709	0.0593227	0.280638	0.282228	chr8	2018128	-	cg14298242		NA	NA	NA	NA	NA		OpenSea	MYOM2	NM_003970	Body				NA				chr8:2017845-2018295	ClassC		NA
cg19272148	-5.94755	-1.73898	2.72181e-09	1.02472e-05	0.200203	0.0333073	0.453836	0.0516402	0.253633	0.254428	chr14	79220991	+	cg19272148		NA	NA	NA	NA	NA		OpenSea	NRXN3;NRXN3	NR_073547;NM_004796	Body;Body				NA					ClassC		NA
cg23153626	-5.93157	-1.61167	3.00058e-09	1.09243e-05	0.469629	0.0230264	0.729615	0.0301664	0.259986	0.260549	chr8	810778	-	cg23153626		NA	NA	NA	NA	NA		OpenSea							TRUE	8:800768-800817				ClassC		NA
cg18372518	-5.918	-1.85689	3.25887e-09	1.1486e-05	0.222667	0.050575	0.506178	0.0607219	0.283511	0.285629	chr16	24266747	-	cg18372518		NA	NA	NA	NA	NA	chr16:24267040-24267527	N_Shore	CACNG3	NM_006539	TSS200				NA					ClassA	chr16:24267040-24267527*N_Shore	7
cg07104919	5.88693	1.64122	3.93432e-09	1.32332e-05	0.361494	0.0439279	0.153637	0.0160903	-0.207857	-0.207621	chr11	46958073	-	cg07104919		NA	NA	NA	NA	NA	chr11:46958170-46958529	N_Shore	C11orf49;C11orf49;C11orf49;C11orf49	NM_001003676;NM_001003678;NM_001003677;NM_024113	TSS200;TSS200;TSS200;TSS200				TRUE		11:46957861-46958666	Promoter_Associated_Cell_type_specific	chr11:46957745-46958090	ClassA	chr11:46958170-46958529*N_Shore	6
cg00501542	-5.88397	-1.95292	4.00544e-09	1.34044e-05	0.606029	0.0450363	0.851668	0.0578975	0.245639	0.24998	chr1	202995246	-	cg00501542		NA	NA	NA	NA	NA	chr1:202995472-202996185	N_Shore							NA		1:202994803-202996688	Promoter_Associated	chr1:202994585-202995695	ClassA	chr1:202995472-202996185*N_Shore	3
cg16523643	5.84851	1.8777	4.95992e-09	1.59727e-05	0.390271	0.0888454	0.147709	0.0158696	-0.242561	-0.241062	chr15	37395171	-	cg16523643		NA	NA	NA	NA	NA	chr15:37393666-37394248	S_Shore							NA	15:35182353-35182464			chr15:37392000-37395210	ClassA	chr15:37392601-37392829*S_Shelf	3
cg21814292	-5.8445	-1.80874	5.08097e-09	1.60881e-05	0.160763	0.0416985	0.397926	0.0369799	0.237163	0.239084	chr4	128654142	-	cg21814292		NA	NA	NA	NA	NA	chr4:128651419-128651977	S_Shelf	SLC25A31	NM_031291	Body				NA					ClassA	chr4:128651419-128651977*S_Shelf	2
cg08191915	-5.82731	-1.65541	5.63272e-09	1.76053e-05	0.243942	0.0233332	0.503524	0.0593597	0.259582	0.259986	chr11	124481614	-	cg08191915		NA	NA	NA	NA	NA		OpenSea	PANX3	NM_052959	1stExon				NA					ClassC		NA
cg19540291	-5.82574	-1.52718	5.68618e-09	1.76889e-05	0.288945	0.00934773	0.539375	0.0026364	0.25043	0.250475	chr7	157297425	-	cg19540291		NA	NA	NA	NA	NA	chr7:157293455-157294066	S_Shelf							NA					ClassB	chr7:157294303-157294517*S_Shelf	1
cg02514000	-5.82244	-1.63846	5.79962e-09	1.79575e-05	0.246383	0.00483324	0.504364	0.0667334	0.25798	0.258036	chr7	70702212	-	cg02514000		NA	NA	NA	NA	NA		OpenSea	WBSCR17	NM_022479	Body				TRUE					ClassC		NA
cg18007935	-5.79485	-1.55628	6.83804e-09	2.04099e-05	0.352692	0.0288123	0.615461	0.000167693	0.262769	0.263037	chr8	47160997	-	cg18007935		NA	NA	NA	NA	NA		OpenSea							NA	8:47279644-47280223				ClassD		NA
cg19680048	-5.78853	-1.84456	7.10061e-09	2.08184e-05	0.117228	0.0129646	0.325997	0.0959771	0.208769	0.205343	chr2	5954193	+	cg19680048		NA	NA	NA	NA	NA		OpenSea							NA					ClassD		NA
cg20736310	-5.78162	-1.53141	7.39866e-09	2.14081e-05	0.174655	0.00335188	0.379691	0.0258909	0.205036	0.204877	chr20	16652425	+	cg20736310		NA	NA	NA	NA	NA		OpenSea							NA					ClassD		NA
cg14715697	-5.77445	-1.71066	7.72066e-09	2.21464e-05	0.1735	0.0375618	0.404715	0.0305975	0.231215	0.23265	chr17	77127487	+	cg14715697	rs140815926	0.011	NA	NA	NA	NA	chr17:77127405-77127606	Island	HRNBP3	NM_001082575	5'UTR				NA	17:74638520-74639220				ClassA	chr17:77127405-77127606*Island	3
cg23436374	-5.73398	-2.11202	9.81024e-09	2.68612e-05	0.0947925	0.0312709	0.310244	0.0996399	0.215452	0.213275	chr8	6915699	+	cg23436374		NA	NA	NA	NA	NA		OpenSea	DEFA5	NM_021010	TSS1500				NA					ClassC		NA
cg17517367	5.72451	1.82899	1.03732e-08	2.78277e-05	0.324988	0.0449814	0.122356	0.0435433	-0.202632	-0.205225	chr5	12016460	-	cg17517367		NA	NA	NA	NA	NA		OpenSea							TRUE				chr5:12016320-12016515	ClassD		NA
cg06559916	-5.68353	-1.90926	1.31942e-08	3.40181e-05	0.108479	0.0287248	0.312897	0.0821318	0.204417	0.203116	chr2	103042386	+	cg06559916	rs12997015	0.010361	NA	NA	NA	NA		OpenSea	IL18RAP	NM_003853	Body				NA					ClassC		NA
cg24257851	5.67828	1.90179	1.36057e-08	3.45415e-05	0.886589	0.0300075	0.677313	0.0865785	-0.209276	-0.207925	chr12	64963383	+	cg24257851		NA	NA	NA	NA	NA		OpenSea							NA				chr12:64962945-64963430	ClassD		NA
cg10088620	-5.6535	-1.69131	1.57212e-08	3.9213e-05	0.372469	0.0147448	0.654752	0.0822647	0.282283	0.284698	chr1	238650465	-	cg10088620		NA	NA	NA	NA	NA		OpenSea	LINC01139	NR_015407	TSS1500				NA					ClassC		NA
cg14844466	5.65328	1.46434	1.57417e-08	3.9213e-05	0.737959	0.0050789	0.505116	0.0104901	-0.232844	-0.232858	chr14	54908674	+	cg14844466		NA	NA	NA	NA	NA	chr14:54907596-54908237	S_Shore	CNIH	NM_005776	TSS1500				NA		14:54907117-54908859	Promoter_Associated		ClassA	chr14:54907596-54908237*S_Shore	7
cg05460903	-5.62825	-1.92133	1.8205e-08	4.32361e-05	0.169372	0.0172743	0.437459	0.131985	0.268087	0.266142	chr2	163625295	-	cg05460903		NA	NA	NA	NA	NA		OpenSea	LOC101929570;KCNH7;KCNH7	NR_110258;NM_033272;NM_173162	TSS200;Body;Body				NA				chr2:163625220-163625495	ClassC		NA
cg00953069	-5.60168	-1.55879	2.12281e-08	4.91821e-05	0.52846	0.0174564	0.766285	0.0410476	0.237825	0.239069	chr1	155991941	-	cg00953069		NA	NA	NA	NA	NA	chr1:155990389-155990780	S_Shore	SSR2	NM_003145	TSS1500				NA					ClassA	chr1:155990389-155990780*S_Shore	8
cg07177756	5.59974	1.66052	2.14676e-08	4.93916e-05	0.347743	0.0445409	0.145716	0.0351191	-0.202026	-0.20313	chr1	173836307	+	cg07177756	rs12090169	0.030637	NA	NA	NA	NA	chr1:173837172-173837917	N_Shore	SNORD75;SNORD78;ZBTB37;ZBTB37;SNORD76;GAS5;SNORD77;SNORD44	NR_003941;NR_003944;NM_032522;NM_001122770;NR_003942;NR_002578;NR_003943;NR_002750	TSS1500;TSS1500;TSS1500;TSS1500;TSS1500;Body;TSS1500;TSS1500				NA				chr1:173836260-173836450	ClassA	chr1:173837172-173837917*N_Shore	13
cg04838249	-5.58963	-1.96206	2.27548e-08	5.1572e-05	0.204374	0.0542046	0.496108	0.105035	0.291733	0.294354	chr12	34500640	+	cg04838249		NA	NA	NA	NA	NA	chr12:34500550-34500814	Island							NA	12:34378950-34403078			chr12:34500185-34501095	ClassB	chr12:34500550-34500814*Island	4
cg04286880	-5.5865	-1.46645	2.31691e-08	5.22184e-05	0.332459	0.00825984	0.579123	0.011556	0.246665	0.246712	chr1	5185439	-	cg04286880		NA	NA	NA	NA	NA		OpenSea							NA				chr1:5185285-5185570	ClassD		NA
cg01458443	-5.57836	-1.47414	2.42791e-08	5.39856e-05	0.185678	0.0120643	0.38757	0.00372726	0.201893	0.202041	chr4	76317967	+	cg01458443		NA	NA	NA	NA	NA		OpenSea							TRUE					ClassD		NA
cg01632077	-5.57556	-1.62661	2.46735e-08	5.43156e-05	0.350602	0.0454004	0.623683	0.0505665	0.273081	0.274438	chr9	28264289	+	cg01632077		NA	NA	NA	NA	NA		OpenSea	LINGO2;LINGO2	NM_152570;NM_001258282	5'UTR;5'UTR				NA					ClassC		NA
cg05500413	-5.56608	-2.2088	2.60535e-08	5.66014e-05	0.146136	0.0228876	0.444013	0.176545	0.297877	0.294847	chr16	77068052	+	cg05500413	rs59448709	0.015554	NA	NA	NA	NA		OpenSea							NA					ClassD		NA
cg11425788	5.56227	1.56409	2.66292e-08	5.73725e-05	0.692373	0.00474986	0.432892	0.070591	-0.25948	-0.260178	chr1	60136100	-	cg11425788		NA	NA	NA	NA	NA		OpenSea	FGGY;FGGY	NM_018291;NM_001113411	Body;Body				TRUE					ClassC		NA
cg24833674	-5.56059	-1.5687	2.68863e-08	5.74685e-05	0.35792	0.0473529	0.622355	0.0176253	0.264435	0.265213	chr1	166914191	+	cg24833674		NA	NA	NA	NA	NA	chr1:166916865-166917215	N_Shelf	ILDR2	NM_199351	Body				NA					ClassA	chr1:166916865-166917215*N_Shelf	3
cg02851435	-5.55854	-1.57195	2.72046e-08	5.79619e-05	0.641755	0.0489516	0.842271	0.00782125	0.200516	0.199852	chr6	156829146	+	cg02851435		NA	NA	NA	NA	NA		OpenSea							NA	6:156870681-156870842				ClassD		NA
cg08960285	5.55151	1.5346	2.83219e-08	5.95761e-05	0.763138	0.0349023	0.527752	0.0175668	-0.235385	-0.236259	chr17	42688083	+	cg08960285		NA	NA	NA	NA	NA		OpenSea							NA					ClassD		NA
cg24074153	-5.54149	-2.30723	2.99914e-08	6.19423e-05	0.0828163	0.00675166	0.321856	0.173464	0.23904	0.225821	chr14	47572921	+	cg24074153		NA	NA	NA	NA	NA		OpenSea	MDGA2;MDGA2	NM_001113498;NM_182830	Body;Body				TRUE					ClassC		NA
cg00413543	-5.52698	-1.49777	3.25794e-08	6.60634e-05	0.222873	0.0243898	0.446819	0.0110512	0.223946	0.22441	chr8	34893470	+	cg00413543		NA	NA	NA	NA	NA		OpenSea							TRUE					ClassD		NA
cg25182665	-5.52726	-1.79108	3.25265e-08	6.60634e-05	0.184639	0.0323669	0.438822	0.0999965	0.254184	0.254019	chr3	137494958	-	cg25182665		NA	NA	NA	NA	NA	chr3:137489594-137491004	S_Shelf							NA					ClassA	chr3:137489594-137491004*S_Shelf	3
cg27459981	5.52488	1.80604	3.29709e-08	6.64043e-05	0.367341	0.063172	0.145078	0.0474444	-0.222263	-0.224394	chr16	74734571	+	cg27459981		NA	NA	NA	NA	NA	chr16:74734152-74734572	Island	MLKL;MLKL;MLKL;MLKL	NM_001142497;NM_001142497;NM_152649;NM_152649	5'UTR;1stExon;5'UTR;1stExon				NA	16:73291654-73292073	16:74733961-74735300	Promoter_Associated	chr16:74734380-74735255	ClassA	chr16:74734152-74734572*Island	4
cg20469391	-5.52117	-1.61182	3.36745e-08	6.70067e-05	0.260813	0.0110831	0.518514	0.0813127	0.257701	0.258025	chr6	84506648	-	cg20469391		NA	NA	NA	NA	NA		OpenSea							NA					ClassD		NA
cg19198941	-5.51952	-1.90152	3.39922e-08	6.74363e-05	0.131726	0.0489348	0.354103	0.0344544	0.222378	0.225945	chr4	67035178	+	cg19198941		NA	NA	NA	NA	NA		OpenSea							NA				chr4:67035120-67035370	ClassD		NA
cg04053163	-5.46412	-1.56942	4.65205e-08	8.67342e-05	0.422873	0.0195136	0.683282	0.0623665	0.260409	0.262134	chr8	17395113	+	cg04053163		NA	NA	NA	NA	NA		OpenSea	SLC7A2;SLC7A2;SLC7A2	NM_003046;NM_001164771;NM_001008539	TSS1500;TSS1500;5'UTR				NA					ClassC		NA
cg22489957	5.46382	1.62467	4.65993e-08	8.67342e-05	0.359867	0.0666323	0.153646	0.0129449	-0.206221	-0.205079	chr6	28921805	+	cg22489957		NA	NA	NA	NA	NA		OpenSea							NA	6:29029712-29030221	6:28921467-28921935	Unclassified_Cell_type_specific	chr6:28920865-28921875	ClassD		NA
cg17697205	-5.46225	-1.57749	4.70124e-08	8.72066e-05	0.5887	0.0389489	0.809106	0.0370113	0.220407	0.221509	chr3	62457166	-	cg17697205	rs115966481	0.012799	NA	NA	NA	NA		OpenSea	CADPS;CADPS;CADPS	NM_003716;NM_183394;NM_183393	Body;Body;Body				NA					ClassC		NA
cg22463117	-5.46186	-1.51526	4.71163e-08	8.72066e-05	0.383784	0.0268116	0.639563	0.0440925	0.255779	0.256547	chr5	100221865	-	cg22463117		NA	NA	NA	NA	NA		OpenSea	ST8SIA4;ST8SIA4	NM_005668;NM_175052	Body;3'UTR				NA					ClassC		NA
cg13038078	-5.45415	-1.59884	4.92063e-08	9.06752e-05	0.40852	0.0422082	0.674994	0.0566233	0.266474	0.268102	chr3	2280346	+	cg13038078	rs115607053	0.017361	NA	NA	NA	NA		OpenSea	CNTN4;CNTN4	NM_001206955;NM_175607	TSS200;5'UTR				NA					ClassC		NA
cg26583730	-5.45395	-1.73468	4.9264e-08	9.06752e-05	0.19777	0.00983061	0.451815	0.112885	0.254045	0.252864	chr2	116667777	-	cg26583730		NA	NA	NA	NA	NA		OpenSea							NA					ClassD		NA
cg26652971	-5.44784	-1.47424	5.09858e-08	9.30688e-05	0.236658	0.0181789	0.462507	0.0318554	0.225849	0.226014	chr20	57694672	+	cg26652971		NA	NA	NA	NA	NA		OpenSea					chr20:57694611-57694611		NA					ClassD		NA
cg25924085	-5.41871	-1.54765	6.00294e-08	0.000105788	0.436218	0.0569724	0.693063	0.0032765	0.256845	0.257273	chr6	32324878	+	cg25924085	rs117698418	0.02908	NA	NA	NA	NA		OpenSea	C6orf10	NM_006781	Body				NA					ClassC		NA
cg22102308	-5.3891	-1.89212	7.08099e-08	0.000118516	0.104793	0.0243198	0.305278	0.104967	0.200485	0.196523	chr5	30500853	+	cg22102308	rs77302358	0.024691	NA	NA	NA	NA		OpenSea							NA					ClassD		NA
cg02700130	-5.38276	-1.41025	7.33506e-08	0.000121813	0.218409	0.00425305	0.426172	0.00959956	0.207764	0.207765	chr3	63087245	+	cg02700130	rs115073984	0.011729	NA	NA	NA	NA		OpenSea	LOC285401	NR_027104	TSS1500				NA					ClassC		NA
cg23723009	-5.37376	-1.60662	7.71094e-08	0.000127416	0.160981	0.00450643	0.370852	0.0860625	0.209871	0.207811	chr6	92842759	-	cg23723009		NA	NA	NA	NA	NA		OpenSea							NA					ClassD		NA
cg10653474	5.36883	1.46984	7.92512e-08	0.000129662	0.524642	0.0428413	0.285178	0.0184237	-0.239465	-0.239735	chr2	202222450	+	cg10653474		NA	NA	NA	NA	NA		OpenSea	ALS2CR12;ALS2CR12;ALS2CR12;ALS2CR12	NM_139163;NM_001289993;NM_001127391;NR_110620	TSS1500;TSS1500;TSS1500;TSS1500				NA					ClassC		NA
cg06513106	-5.35341	-1.77315	8.63106e-08	0.000137478	0.576722	0.0518335	0.818803	0.0651937	0.24208	0.246336	chr6	91298218	+	cg06513106		NA	NA	NA	NA	NA	chr6:91296358-91297081	S_Shore	MAP3K7;MAP3K7;MAP3K7;MAP3K7	NM_145333;NM_145332;NM_145331;NM_003188	TSS1500;TSS1500;TSS1500;TSS1500				NA					ClassA	chr6:91296358-91297081*S_Shore	6
cg21682939	-5.33592	-2.0571	9.50592e-08	0.000148556	0.154331	0.0631492	0.422531	0.0876279	0.2682	0.272403	chr4	34260762	-	cg21682939		NA	NA	NA	NA	NA		OpenSea							NA					ClassD		NA
cg02436602	-5.32522	-1.39982	1.00829e-07	0.000156833	0.494447	0.0109863	0.720673	0.00981025	0.226226	0.22628	chr6	26246270	-	cg02436602		NA	NA	NA	NA	NA	chr6:26246815-26247100	N_Shore							NA					ClassB	chr6:26246815-26247100*N_Shore	1
cg05776128	-5.32092	-1.93466	1.03246e-07	0.000159469	0.114088	0.0352717	0.328734	0.101886	0.214646	0.212919	chr3	5483942	+	cg05776128		NA	NA	NA	NA	NA		OpenSea							NA					ClassD		NA
cg23244913	5.31357	1.54528	1.07497e-07	0.000164123	0.482657	0.0286159	0.244566	0.0580639	-0.23809	-0.240422	chr6	29943401	+	cg23244913		NA	NA	NA	NA	NA	chr6:29944402-29945169	N_Shore	HCG9	NR_028032	Body			RDMR	TRUE	6:30051328-30051460	6:29942984-29943793	Unclassified_Cell_type_specific	chr6:29942540-29943670	ClassA	chr6:29944402-29945169*N_Shore	18
cg13803455	-5.30538	-1.7125	1.12437e-07	0.000170486	0.428023	0.0911532	0.709117	0.0192767	0.281093	0.282525	chr11	117606219	+	cg13803455	rs7940808	0.015789	NA	NA	NA	NA		OpenSea	DSCAML1	NM_020693	Body				TRUE					ClassC		NA
cg23899409	-5.30048	-1.48503	1.155e-07	0.00017473	0.583695	0.0175294	0.795562	0.0393568	0.211867	0.213232	chr19	54850582	+	cg23899409		NA	NA	NA	NA	NA		OpenSea	LILRA4	NM_012276	TSS200				NA					ClassC		NA
cg03306010	-5.28258	-1.74664	1.27378e-07	0.000188431	0.201455	0.0324657	0.458015	0.11132	0.25656	0.256468	chr15	53750302	+	cg03306010	rs74741838	0.010522	NA	NA	NA	NA		OpenSea							TRUE					ClassD		NA
cg16797462	-5.27139	-1.84509	1.35391e-07	0.000196208	0.141986	0.0539718	0.364748	0.0363356	0.222762	0.226765	chr19	54269910	-	cg16797462		NA	NA	NA	NA	NA	chr19:54271740-54271959	N_Shore							NA					ClassB	chr19:54271740-54271959*N_Shore	5
cg20001810	-5.27088	-1.42052	1.35775e-07	0.000196208	0.560952	0.0125859	0.773185	0.0274398	0.212232	0.212801	chr12	52829316	-	cg20001810		NA	NA	NA	NA	NA		OpenSea	KRT75	NM_004693	TSS1500				NA					ClassC		NA
cg01504690	5.26151	1.39447	1.42876e-07	0.000204474	0.669803	0.0270211	0.435855	0.00379896	-0.233948	-0.234231	chr11	11032136	+	cg01504690		NA	NA	NA	NA	NA		OpenSea							TRUE		11:11032090-11032416	Unclassified_Cell_type_specific		ClassD		NA
cg02563011	-5.25242	-1.87464	1.5011e-07	0.000213444	0.317169	0.0913336	0.624801	0.0718034	0.307632	0.312622	chr8	2960317	+	cg02563011		NA	NA	NA	NA	NA		OpenSea	CSMD1	NM_033225	Body				TRUE				chr8:2959920-2960510	ClassC		NA
cg10830219	-5.24947	-1.47655	1.52539e-07	0.000216434	0.361108	0.0283127	0.610461	0.0514882	0.249354	0.250215	chr10	1595940	+	cg10830219	rs117557664	0.013889	NA	NA	NA	NA	chr10:1595542-1595792	S_Shore	ADARB2	NM_018702	Body				NA	10:1585940-1586030				ClassA	chr10:1595542-1595792*S_Shore	4
cg25964728	5.23406	1.40442	1.65827e-07	0.000230202	0.780498	0.0113129	0.573131	0.0419142	-0.207367	-0.207208	chr3	136539328	+	cg25964728		NA	NA	NA	NA	NA	chr3:136537559-136539204	S_Shore	TMEM22;TMEM22;TMEM22	NM_001097600;NM_025246;NM_001097599	5'UTR;5'UTR;5'UTR				NA		3:136538523-136539386	Unclassified_Cell_type_specific	chr3:136537045-136539510	ClassA	chr3:136537559-136539204*S_Shore	1
cg25254587	5.22179	1.66878	1.77202e-07	0.000239626	0.503968	0.0250517	0.24742	0.0867735	-0.256548	-0.261803	chr7	15143963	-	cg25254587		NA	NA	NA	NA	NA		OpenSea							NA					ClassD		NA
cg04021098	-5.20413	-1.45494	1.94905e-07	0.000255231	0.493075	0.0269388	0.726213	0.0426769	0.233139	0.234191	chr11	59482698	-	cg04021098		NA	NA	NA	NA	NA		OpenSea	OR10V1	NM_001005324	TSS1500				NA					ClassC		NA
cg27131908	-5.19617	-1.40555	2.03432e-07	0.000264827	0.452257	0.0316126	0.686063	0.0162649	0.233805	0.234016	chr19	55459282	+	cg27131908		NA	NA	NA	NA	NA		OpenSea	NLRP7;NLRP7;NLRP7	NM_206828;NM_001127255;NM_139176	TSS1500;TSS1500;TSS1500				NA					ClassC		NA
cg10195698	-5.18895	-1.44212	2.11487e-07	0.000274164	0.236658	0.00979282	0.457424	0.0577602	0.220766	0.220548	chr6	10613040	-	cg10195698		NA	NA	NA	NA	NA		OpenSea	GCNT2;GCNT2;GCNT2	NM_145649;NM_001491;NM_145655	Body;Body;Body				TRUE					ClassC		NA
cg07935669	-5.18776	-1.58623	2.12836e-07	0.00027491	0.186601	0.0480013	0.404034	0.00566007	0.217433	0.219836	chr14	106320202	-	cg07935669		NA	NA	NA	NA	NA	chr14:106321750-106322002	N_Shore							NA					ClassB	chr14:106321750-106322002*N_Shore	7
cg09199014	-5.18495	-1.45975	2.16073e-07	0.000277467	0.365387	0.0266081	0.612066	0.0535291	0.246679	0.247566	chr4	6052533	+	cg09199014		NA	NA	NA	NA	NA		OpenSea	JAKMIP1	NM_001099433	Body				NA	4:6103413-6103468			chr4:6052400-6052615	ClassC		NA
cg13172100	-5.17646	-1.46734	2.26135e-07	0.000288155	0.283247	0.0409502	0.521011	0.0285205	0.237764	0.238698	chr6	64266456	+	cg13172100	rs113718750	0.016011	NA	NA	NA	NA		OpenSea							NA				chr6:64266380-64266610	ClassD		NA
cg25770393	-5.17485	-1.40598	2.28099e-07	0.000289744	0.328968	0.0193146	0.564701	0.0381012	0.235733	0.236069	chr11	78459659	+	cg25770393		NA	NA	NA	NA	NA		OpenSea	TENM4	NM_001098816	Body				NA					ClassC		NA
cg06087932	-5.17335	-1.41465	2.29937e-07	0.000290747	0.509367	0.022305	0.733915	0.0336952	0.224547	0.225221	chr12	56073948	-	cg06087932		NA	NA	NA	NA	NA		OpenSea	METTL7B	NM_152637	TSS1500				NA					ClassC		NA
cg01449724	5.15782	1.55728	2.49836e-07	0.000311761	0.780933	0.0251936	0.547754	0.0891768	-0.233179	-0.232922	chr4	13707225	-	cg01449724		NA	NA	NA	NA	NA		OpenSea	LINC01182	NR_121681	Body				NA				chr4:13707120-13707695	ClassC		NA
cg18211258	5.14641	1.41756	2.65523e-07	0.000328859	0.537382	0.0354052	0.303758	0.036432	-0.233624	-0.234337	chr2	32779043	-	cg18211258		NA	NA	NA	NA	NA		OpenSea	BIRC6	NM_016252	Body				NA		2:32778974-32779262	Unclassified_Cell_type_specific	chr2:32778960-32779230	ClassC		NA
cg02885095	-5.14441	-2.15058	2.6836e-07	0.00033043	0.15714	0.0783454	0.437724	0.073214	0.280584	0.288215	chr11	124191248	+	cg02885095		NA	NA	NA	NA	NA		OpenSea	OR8D2	NM_001002918	TSS1500				NA					ClassC		NA
cg12426896	-5.13854	-1.52732	2.76888e-07	0.000339131	0.327974	0.0550797	0.582886	0.0420652	0.254912	0.256408	chr18	64271465	+	cg12426896		NA	NA	NA	NA	NA		OpenSea	CDH19;CDH19;CDH19	NM_001271028;NM_021153;NR_073130	TSS200;TSS200;TSS200				NA				chr18:64271240-64271510	ClassC		NA
cg26551334	-5.13872	-1.47083	2.76622e-07	0.000339131	0.251446	0.0411483	0.480688	0.0269249	0.229242	0.230338	chr7	140683748	+	cg26551334		NA	NA	NA	NA	NA		OpenSea							NA				chr7:140683645-140683895	ClassD		NA
cg13504411	-5.11338	-1.55023	3.16438e-07	0.000371108	0.254314	0.0105576	0.499613	0.0965539	0.245299	0.245364	chr10	1596029	+	cg13504411		NA	NA	NA	NA	NA	chr10:1595542-1595792	S_Shore	ADARB2	NM_018702	Body				NA	10:1585940-1586030				ClassA	chr10:1595542-1595792*S_Shore	4
cg12632006	-5.10687	-1.43886	3.27542e-07	0.000379431	0.230184	0.0370312	0.446254	0.00981658	0.216069	0.217109	chr5	23995527	-	cg12632006		NA	NA	NA	NA	NA		OpenSea	C5orf17	NR_131245	Body				NA					ClassC		NA
cg25751482	5.10699	1.65163	3.27337e-07	0.000379431	0.707801	0.0801703	0.439328	0.0219215	-0.268473	-0.271823	chr17	64301327	-	cg25751482		NA	NA	NA	NA	NA	chr17:64298047-64299617	S_Shore	PRKCA	NM_002737	Body			RDMR	NA				chr17:64300900-64301395	ClassA	chr17:64298047-64299617*S_Shore	3
cg21394171	-5.10513	-1.44546	3.3056e-07	0.000382259	0.213971	0.0356799	0.4242	0.0164251	0.210229	0.211276	chr3	122755851	+	cg21394171		NA	NA	NA	NA	NA		OpenSea							TRUE				chr3:122755305-122755995	ClassD		NA
cg05551587	-5.1025	-1.34456	3.35199e-07	0.000384936	0.322751	0.00351351	0.547514	0.0208757	0.224763	0.22481	chr2	107978031	-	cg05551587		NA	NA	NA	NA	NA		OpenSea							NA					ClassD		NA
cg26072749	5.08707	1.75081	3.63641e-07	0.000411888	0.656152	0.100656	0.365852	0.0328072	-0.2903	-0.294208	chr17	46657274	+	cg26072749		NA	NA	NA	NA	NA	chr17:46658948-46660003	N_Shore	MIR10A	NR_029608	Body			RDMR	NA				chr17:46657080-46657675	ClassA	chr17:46658948-46660003*N_Shore	5
cg07390411	-5.08451	-1.40401	3.68575e-07	0.000415346	0.380424	0.013091	0.618322	0.0513162	0.237898	0.238606	chr3	167091871	+	cg07390411		NA	NA	NA	NA	NA		OpenSea	ZBBX;ZBBX;ZBBX	NM_001199202;NM_001199201;NM_024687	5'UTR;5'UTR;5'UTR				NA					ClassC		NA
cg05080815	-5.07993	-1.3467	3.77566e-07	0.00042189	0.412374	0.0148188	0.640756	0.0191974	0.228382	0.228535	chr19	35379312	+	cg05080815		NA	NA	NA	NA	NA		OpenSea							NA				chr19:35379045-35379515	ClassD		NA
cg15033669	-5.07897	-1.61475	3.79482e-07	0.000422606	0.174041	0.022155	0.393562	0.0997791	0.219521	0.21781	chr14	22967984	+	cg15033669		NA	NA	NA	NA	NA		OpenSea							NA					ClassD		NA
cg03691338	5.06771	2.16452	4.02633e-07	0.000441706	0.7753	0.058793	0.443122	0.185792	-0.332178	-0.339231	chr10	50344050	+	cg03691338		NA	NA	NA	NA	NA	chr10:50339890-50340178	S_Shelf							NA		10:50343959-50344155	Unclassified_Cell_type_specific	chr10:50343865-50344335	ClassA	chr10:50339890-50340178*S_Shelf	5
cg02065293	-5.05835	-1.9638	4.22892e-07	0.000459368	0.121508	0.0373645	0.350865	0.130308	0.229358	0.226074	chr2	1928480	-	cg02065293		NA	NA	NA	NA	NA		OpenSea	MYT1L	NM_015025	Body				NA					ClassC		NA
cg10157234	-5.05561	-1.77272	4.29018e-07	0.000464499	0.151033	0.0345977	0.378503	0.11405	0.22747	0.225653	chr6	91988964	+	cg10157234		NA	NA	NA	NA	NA		OpenSea							TRUE					ClassD		NA
cg20315607	5.05363	1.73255	4.3348e-07	0.000467325	0.472829	0.0697433	0.217531	0.0779171	-0.255298	-0.260204	chr1	93343483	+	cg20315607		NA	NA	NA	NA	NA		OpenSea	FAM69A;FAM69A;FAM69A;FAM69A;FAM69A	NM_001252271;NM_001252273;NM_001252269;NM_001252270;NM_001006605	TSS1500;Body;Body;Body;Body				TRUE		1:93343265-93343712	Unclassified_Cell_type_specific	chr1:93343380-93343755	ClassC		NA
cg02786378	-5.05173	-1.55131	4.37828e-07	0.000469017	0.268842	0.00796489	0.518251	0.101951	0.249409	0.249834	chr8	17396844	+	cg02786378		NA	NA	NA	NA	NA		OpenSea	SLC7A2;SLC7A2;SLC7A2	NM_003046;NM_001164771;NM_001008539	Body;Body;5'UTR				NA					ClassC		NA
cg12220605	5.03997	1.43274	4.65615e-07	0.00048972	0.746829	0.037678	0.523292	0.0441732	-0.223537	-0.224376	chr17	40403269	+	cg12220605		NA	NA	NA	NA	NA		OpenSea	STAT5B	NM_012448	5'UTR				NA				chr17:40403165-40403695	ClassC		NA
cg21972222	-5.03467	-1.47236	4.78679e-07	0.000500014	0.415503	0.00469583	0.661528	0.0748522	0.246026	0.248079	chr2	103035968	+	cg21972222		NA	NA	NA	NA	NA		OpenSea	IL18RAP	NM_003853	5'UTR				NA					ClassC		NA
cg16950247	-5.03385	-2.14982	4.80727e-07	0.000500844	0.182041	0.0849681	0.483546	0.10755	0.301505	0.309156	chr11	62911616	-	cg16950247		NA	NA	NA	NA	NA		OpenSea	SLC22A24;SLC22A24	NM_001136506;NM_001136506	5'UTR;1stExon				NA					ClassC		NA
cg01671335	-5.02735	-1.51761	4.97315e-07	0.000513391	0.18467	0.00216759	0.395272	0.0920575	0.210602	0.208715	chr1	47503631	+	cg01671335		NA	NA	NA	NA	NA		OpenSea	CYP4X1	NM_178033	Body				NA					ClassC		NA
cg26844837	5.01298	1.29589	5.35945e-07	0.000544419	0.714735	0.00293561	0.505068	0.00934753	-0.209667	-0.209671	chr8	8514995	+	cg26844837		NA	NA	NA	NA	NA		OpenSea							NA				chr8:8514720-8515155	ClassD		NA
cg06486241	-5.0082	-1.47788	5.49401e-07	0.000554305	0.211106	0.0215877	0.427319	0.0757075	0.216214	0.215757	chr1	14059619	-	cg06486241		NA	NA	NA	NA	NA		OpenSea	PRDM2;PRDM2;PRDM2	NM_015866;NM_012231;NM_001135610	Body;Body;Body				NA				chr1:14059520-14059755	ClassC		NA
cg25802927	-5.00208	-2.04461	5.67149e-07	0.00057026	0.248828	0.080227	0.568698	0.141692	0.31987	0.327231	chr1	109934098	+	cg25802927		NA	NA	NA	NA	NA		OpenSea	SORT1;SORT1	NM_002959;NM_001205228	Body;5'UTR		chr1:109933790-109933790		NA				chr1:109933840-109934110	ClassC		NA
cg22122808	4.98794	1.29103	6.10272e-07	0.000600855	0.492698	0.00654759	0.284166	0.00858642	-0.208532	-0.208571	chr17	61511683	+	cg22122808	rs73327747	0.0151	NA	NA	NA	NA	chr17:61511653-61511886	Island	CYB561;CYB561;CYB561	NM_001017916;NM_001915;NM_001017917	3'UTR;3'UTR;3'UTR				TRUE	17:58865386-58865585			chr17:61511480-61511975	ClassA	chr17:61511653-61511886*Island	2
cg03986957	-4.97383	-1.47374	6.56437e-07	0.000633137	0.189777	0.0230321	0.39447	0.0721131	0.204692	0.204067	chr20	19026448	-	cg03986957	rs13433090	0.014548	NA	NA	NA	NA		OpenSea							NA					ClassD		NA
cg00902374	-4.97099	-1.89626	6.66116e-07	0.00063783	0.134117	0.0578918	0.356049	0.065143	0.221932	0.226038	chr3	25461111	-	cg00902374		NA	NA	NA	NA	NA		OpenSea							TRUE					ClassC		NA
cg16609217	-4.96456	-1.7541	6.88558e-07	0.00065553	0.132397	0.0417253	0.337035	0.0863567	0.204637	0.204699	chr8	56054952	+	cg16609217		NA	NA	NA	NA	NA		OpenSea	XKR4	NM_052898	Body				NA				chr8:56054780-56054955	ClassC		NA
cg12146023	-4.95907	-1.50158	7.08317e-07	0.000670488	0.181509	0.0374429	0.38398	0.0525337	0.202471	0.203305	chr4	164666195	-	cg12146023		NA	NA	NA	NA	NA		OpenSea	MARCH1	NM_001166373	Body				NA				chr4:164666080-164666255	ClassC		NA
cg17515793	-4.94934	-1.92585	7.44641e-07	0.000693967	0.11923	0.0462271	0.335119	0.102845	0.215889	0.21584	chr6	28551310	-	cg17515793		NA	NA	NA	NA	NA	chr6:28554863-28555124	N_Shelf	SCAND3	NM_052923	Body				NA					ClassA	chr6:28554863-28555124*N_Shelf	8
cg02810304	-4.94634	-1.36627	7.56219e-07	0.000701795	0.379251	0.0405262	0.611178	0.0154101	0.231927	0.232406	chr17	77351095	-	cg02810304		NA	NA	NA	NA	NA		OpenSea	HRNBP3	NM_001082575	5'UTR				NA	17:74862622-74862744				ClassC		NA
cg02152208	-4.9452	-2.00064	7.60647e-07	0.000703933	0.61819	0.0808487	0.857946	0.0769555	0.239755	0.24726	chr14	91883198	+	cg02152208		NA	NA	NA	NA	NA	chr14:91883361-91883566	N_Shore	CCDC88C;CCDC88C	NM_001080414;NM_001080414	ExonBnd;Body				NA	14:90952908-90953134			chr14:91883080-91883395	ClassA	chr14:91883361-91883566*N_Shore	4
cg13546001	-4.92711	-1.34556	8.34566e-07	0.000750333	0.327957	0.0318555	0.553109	0.0209031	0.225152	0.225596	chr1	193307238	+	cg13546001		NA	NA	NA	NA	NA		OpenSea	LINC01031	NR_125789	Body				NA					ClassC		NA
cg27181306	-4.92203	-1.40449	8.56517e-07	0.00076488	0.468459	0.0501632	0.699419	0.0297737	0.230961	0.231543	chr14	67840368	-	cg27181306		NA	NA	NA	NA	NA		OpenSea	EIF2S1	NM_004094	Body				NA				chr14:67840105-67840450	ClassC		NA
cg01394339	4.92061	1.53571	8.62767e-07	0.000769425	0.488328	0.0890447	0.247513	0.000205248	-0.240815	-0.240627	chr6	73972288	-	cg01394339		NA	NA	NA	NA	NA	chr6:73972819-73973027	N_Shore	KHDC1	NM_030568	5'UTR				NA		6:73971832-73973591	Promoter_Associated_Cell_type_specific		ClassA	chr6:73972819-73973027*N_Shore	3
cg20659588	-4.91265	-1.56006	8.9855e-07	0.000787557	0.185632	0.0392784	0.400621	0.0768272	0.214989	0.215369	chr1	237963267	-	cg20659588	rs75751983	0.020417	NA	NA	NA	NA		OpenSea	RYR2	NM_001035	Body				NA				chr1:237963205-237963435	ClassC		NA
cg26544752	-4.91284	-1.30178	8.97644e-07	0.000787557	0.286994	0.00681983	0.498047	0.0257336	0.211054	0.211075	chr5	24524850	+	cg26544752		NA	NA	NA	NA	NA		OpenSea	CDH10	NM_006727	Body				NA					ClassC		NA
cg15783452	-4.91137	-1.35246	9.04441e-07	0.000789587	0.384972	0.0317268	0.614618	0.033641	0.229645	0.230165	chr19	54178802	-	cg15783452		NA	NA	NA	NA	NA		OpenSea	MIR520E	NR_030183	TSS200				NA					ClassC		NA
cg18984724	4.90799	1.32068	9.20147e-07	0.000795957	0.518751	0.0159321	0.302152	0.0382789	-0.216599	-0.217299	chr2	220299604	-	cg18984724		NA	NA	NA	NA	NA	chr2:220299483-220300243	Island	SPEG	NM_005876	TSS200				TRUE	2:220007728-220008367			chr2:220299520-220299735	ClassA	chr2:220299483-220300243*Island	10
cg22921546	-4.90459	-1.39742	9.36211e-07	0.000806694	0.279435	0.0438294	0.504019	0.0210972	0.224583	0.225645	chr5	100067545	+	cg22921546		NA	NA	NA	NA	NA		OpenSea							NA		5:100067446-100067829	Unclassified	chr5:100067545-100067775	ClassD		NA
cg06620896	4.90066	1.72573	9.55139e-07	0.000820868	0.398879	0.08322	0.170638	0.060753	-0.228242	-0.231156	chr15	37395115	+	cg06620896		NA	NA	NA	NA	NA	chr15:37393666-37394248	S_Shore							NA	15:35182353-35182464			chr15:37392000-37395210	ClassA	chr15:37392601-37392829*S_Shelf	3
cg22969108	4.8941	2.09906	9.87551e-07	0.000841088	0.299344	0.0946173	0.0965558	0.0557813	-0.202788	-0.205991	chr12	15983280	+	cg22969108	rs77465066	0.017795	NA	NA	NA	NA		OpenSea							TRUE					ClassD		NA
cg19281135	4.89289	1.30584	9.93641e-07	0.000841946	0.54527	0.0266485	0.326912	0.024969	-0.218358	-0.218668	chr7	92271366	-	cg19281135		NA	NA	NA	NA	NA		OpenSea	CDK6;CDK6	NM_001259;NM_001145306	Body;Body		chr7:92271044-92271044		NA				chr7:92271220-92271475	ClassC		NA
cg02235529	-4.89128	-1.40378	1.00181e-06	0.000844547	0.209325	0.00910298	0.412759	0.0715191	0.203434	0.202576	chr11	56311179	-	cg02235529		NA	NA	NA	NA	NA		OpenSea	OR8U8;OR5M11	NM_001013356;NM_001005245	Body;TSS1500				NA					ClassC		NA
cg17279409	-4.88481	-1.4822	1.03527e-06	0.00086179	0.276007	0.00273895	0.515444	0.0981578	0.239436	0.239744	chr18	76305782	-	cg17279409		NA	NA	NA	NA	NA	chr18:76308229-76308578	N_Shelf							NA					ClassB	chr18:76308229-76308578*N_Shelf	6
cg05612973	-4.88285	-1.58537	1.04563e-06	0.000867227	0.407688	0.08213	0.671565	0.0512546	0.263877	0.266214	chr8	787052	+	cg05612973		NA	NA	NA	NA	NA	chr8:789923-790798	N_Shelf							NA	8:777045-777299			chr8:786945-787315	ClassA	chr8:789923-790798*N_Shelf	8
cg17537629	4.87371	1.26264	1.09524e-06	0.000898169	0.560482	0.00311342	0.347104	0.0136517	-0.213378	-0.213442	chr6	99105826	+	cg17537629		NA	NA	NA	NA	NA		OpenSea							NA				chr6:99105700-99106070	ClassD		NA
cg23751102	4.84989	1.29801	1.23527e-06	0.000981425	0.658645	0.0310895	0.440082	0.0141269	-0.218563	-0.218929	chr4	19984887	-	cg23751102		NA	NA	NA	NA	NA		OpenSea							NA				chr4:19984765-19985035	ClassD		NA
cg23934687	4.84576	1.47873	1.26127e-06	0.000998487	0.795222	0.0423136	0.583923	0.0636177	-0.211299	-0.212231	chr13	60254423	+	cg23934687		NA	NA	NA	NA	NA		OpenSea	DIAPH3;DIAPH3;DIAPH3;DIAPH3	NM_001258367;NM_001042517;NM_001258368;NM_001258366	Body;Body;Body;Body				NA					ClassC		NA
cg01513659	-4.83699	-1.87478	1.31818e-06	0.00103244	0.117627	0.0538351	0.317922	0.0582776	0.200295	0.204385	chr11	85302247	-	cg01513659		NA	NA	NA	NA	NA		OpenSea	DLG2	NM_001142699	Body				NA					ClassC		NA
cg02533966	-4.8201	-1.46832	1.43488e-06	0.00109916	0.215035	0.0511488	0.427999	0.0238035	0.212964	0.215115	chr13	87781746	-	cg02533966		NA	NA	NA	NA	NA		OpenSea							NA					ClassD		NA
cg00906657	-4.81825	-1.77168	1.4482e-06	0.00110393	0.135613	0.0508967	0.342924	0.0778732	0.207311	0.20929	chr10	1241022	-	cg00906657		NA	NA	NA	NA	NA		OpenSea	ADARB2	NM_018702	Body		chr10:1240958-1240958		NA				chr10:1240920-1241295	ClassC		NA
cg15167871	-4.81559	-1.32444	1.46767e-06	0.0011086	0.465411	0.017758	0.684749	0.0429956	0.219338	0.220155	chr10	132891371	+	cg15167871		NA	NA	NA	NA	NA	chr10:132893428-132893688	N_Shelf	TCERG1L	NM_174937	3'UTR				NA	10:132781286-132781390				ClassA	chr10:132893428-132893688*N_Shelf	6
cg10718575	-4.81407	-1.49073	1.47885e-06	0.00111227	0.578724	0.0756619	0.794328	0.0249978	0.215604	0.215233	chr2	74859870	-	cg10718575	rs78058883	0.01477	NA	NA	NA	NA		OpenSea	M1AP;M1AP;M1AP	NM_138804;NM_001281296;NM_001281295	Body;Body;Body				TRUE				chr2:74859820-74860035	ClassC		NA
cg11265488	-4.81229	-1.28787	1.4921e-06	0.00112096	0.294422	0.0148551	0.50453	0.0287617	0.210109	0.210225	chr8	35913614	-	cg11265488	rs78121631	0.014335	NA	NA	NA	NA		OpenSea							TRUE				chr8:35913545-35913750	ClassD		NA
cg02786259	-4.80741	-1.61401	1.52902e-06	0.00113582	0.439244	0.0771315	0.702271	0.0752813	0.263027	0.266556	chr4	36275134	+	cg02786259		NA	NA	NA	NA	NA		OpenSea	LOC439933;LOC439933	NR_122079;NR_122080	Body;Body				NA				chr4:36274980-36275190	ClassC		NA
cg16371949	4.80689	1.49179	1.53298e-06	0.00113621	0.652211	0.0638151	0.402358	0.0642852	-0.249853	-0.252079	chr3	81837752	+	cg16371949		NA	NA	NA	NA	NA		OpenSea							NA					ClassD		NA
cg12856970	4.8022	1.25783	1.56935e-06	0.00115704	0.623287	0.0200903	0.409075	0.0111771	-0.214212	-0.214342	chr3	113160531	+	cg12856970		NA	NA	NA	NA	NA	chr3:113160299-113160641	Island	CFAP44;CFAP44	NM_001164496;NM_018338	TSS200;TSS200			DMR	NA				chr3:113160260-113160550	ClassA	chr3:113160299-113160641*Island	9
cg04160392	-4.80017	-1.32244	1.5853e-06	0.00116457	0.335366	0.00397158	0.55754	0.054668	0.222174	0.22253	chr5	163365837	-	cg04160392		NA	NA	NA	NA	NA		OpenSea							NA				chr5:163365700-163365930	ClassD		NA
cg06838991	-4.79882	-1.74775	1.59606e-06	0.00117118	0.211585	0.0795378	0.465713	0.0491806	0.254127	0.25959	chr11	78788443	+	cg06838991		NA	NA	NA	NA	NA		OpenSea	TENM4	NM_001098816	5'UTR				NA					ClassC		NA
cg11969670	-4.79781	-1.73598	1.60412e-06	0.00117449	0.297336	0.10198	0.578778	0.0275573	0.281441	0.286764	chr20	10340229	+	cg11969670	rs6039871	0.017268	NA	NA	NA	NA		OpenSea							NA				chr20:10340205-10340695	ClassD		NA
cg08709200	4.79479	1.30029	1.62841e-06	0.00118955	0.626424	0.0393412	0.405517	0.00896001	-0.220907	-0.221342	chr15	50914764	+	cg08709200		NA	NA	NA	NA	NA		OpenSea	TRPM7;TRPM7	NM_001301212;NM_017672	Body;Body				NA		15:50914506-50915146	Gene_Associated_Cell_type_specific	chr15:50914600-50914815	ClassC		NA
cg19627006	-4.79046	-1.85469	1.66401e-06	0.00120766	0.143212	0.0467641	0.374876	0.125278	0.231665	0.230558	chr2	85637673	+	cg19627006		NA	NA	NA	NA	NA	chr2:85640969-85641259	N_Shelf	CAPG;CAPG	NM_001747;NM_001747	5'UTR;1stExon				NA		2:85637129-85637859	Promoter_Associated	chr2:85636900-85637710	ClassA	chr2:85640969-85641259*N_Shelf	9
cg25588274	-4.78846	-1.62204	1.68062e-06	0.00121458	0.636613	0.0900021	0.843697	0.030953	0.207084	0.205903	chr5	4230567	-	cg25588274		NA	NA	NA	NA	NA		OpenSea							TRUE	5:4283502-4283598				ClassD		NA
cg17387069	-4.78203	-1.69723	1.7353e-06	0.00124576	0.154994	0.0511153	0.368565	0.0814969	0.213571	0.215175	chr7	157435269	+	cg17387069		NA	NA	NA	NA	NA		OpenSea	PTPRN2;PTPRN2;PTPRN2	NM_002847;NM_130842;NM_130843	Body;Body;Body				NA	7:157128005-157128059				ClassC		NA
cg17946266	-4.78151	-1.51668	1.73984e-06	0.00124632	0.445046	0.0636897	0.693945	0.0680621	0.248899	0.251496	chr6	12747208	-	cg17946266		NA	NA	NA	NA	NA	chr6:12749877-12750499	N_Shelf	PHACTR1	NM_030948	Body				NA					ClassA	chr6:12749877-12750499*N_Shelf	1
cg02838040	4.77833	1.82218	1.76755e-06	0.00126208	0.861683	0.0611713	0.648073	0.0641535	-0.213611	-0.218136	chr5	119642256	+	cg02838040		NA	NA	NA	NA	NA		OpenSea							NA				chr5:119642120-119642335	ClassD		NA
cg13328697	-4.77585	-1.6499	1.78948e-06	0.00127362	0.156792	0.0413894	0.367211	0.0960103	0.21042	0.20998	chr2	6118004	+	cg13328697		NA	NA	NA	NA	NA		OpenSea	LINC01105	NR_026832	Body				NA					ClassC		NA
cg11807559	-4.77329	-1.35697	1.81241e-06	0.00128487	0.319351	0.00217671	0.545361	0.0708014	0.22601	0.226475	chr10	69390115	-	cg11807559		NA	NA	NA	NA	NA		OpenSea	CTNNA3;CTNNA3	NM_001127384;NM_013266	Body;Body				TRUE					ClassC		NA
cg21270913	-4.75744	-1.46463	1.96062e-06	0.00136632	0.306768	0.0459805	0.548107	0.0771372	0.241338	0.24289	chr13	104659827	+	cg21270913		NA	NA	NA	NA	NA		OpenSea							NA				chr13:104659700-104659990	ClassD		NA
cg19518695	-4.75428	-1.53913	1.99155e-06	0.00138037	0.481323	0.0647988	0.726451	0.0710797	0.245128	0.248212	chr1	111854339	-	cg19518695		NA	NA	NA	NA	NA		OpenSea	CHIA;CHIA	NM_201653;NM_021797	Body;5'UTR				NA					ClassC		NA
cg16146501	4.75266	1.66085	2.00757e-06	0.00138856	0.857697	0.0344658	0.654855	0.110436	-0.202842	-0.200294	chr15	72095296	+	cg16146501		NA	NA	NA	NA	NA		OpenSea							NA	15:69881759-69882353	15:72094965-72095514	Unclassified_Cell_type_specific	chr15:72095125-72095435	ClassD		NA
cg18078658	-4.73515	-1.25274	2.1889e-06	0.00148512	0.344673	0.00238573	0.556136	0.0253586	0.211463	0.211538	chr12	72374129	-	cg18078658		NA	NA	NA	NA	NA		OpenSea	TPH2	NM_173353	Body				TRUE					ClassC		NA
cg10589396	-4.73299	-1.79097	2.21237e-06	0.00149739	0.533931	0.0820351	0.791385	0.09029	0.257455	0.264467	chr10	132891341	+	cg10589396		NA	NA	NA	NA	NA	chr10:132893428-132893688	N_Shelf	TCERG1L	NM_174937	3'UTR				NA	10:132781286-132781390				ClassA	chr10:132893428-132893688*N_Shelf	6
cg09029022	-4.72666	-1.28066	2.28246e-06	0.00153542	0.489564	0.0341191	0.699633	0.0112357	0.21007	0.210154	chr5	23405574	+	cg09029022	rs73743441	0.026965	NA	NA	NA	NA		OpenSea							NA				chr5:23405480-23405690	ClassD		NA
cg14941157	-4.72295	-1.31932	2.32451e-06	0.00155424	0.543155	0.0100656	0.7465	0.0465814	0.203344	0.20476	chr11	79026988	-	cg14941157		NA	NA	NA	NA	NA		OpenSea	TENM4	NM_001098816	5'UTR				NA					ClassC		NA
cg10687709	-4.71671	-1.40371	2.39687e-06	0.00158968	0.353285	0.0354165	0.589608	0.0739056	0.236323	0.23775	chr4	11013085	+	cg10687709		NA	NA	NA	NA	NA		OpenSea							NA				chr4:11012940-11013170	ClassD		NA
cg06540038	-4.71088	-2.1387	2.4665e-06	0.00161823	0.107261	0.0529641	0.338397	0.133606	0.231136	0.230379	chr4	36584842	+	cg06540038		NA	NA	NA	NA	NA		OpenSea							NA					ClassD		NA
cg20237890	-4.70821	-1.25102	2.49902e-06	0.00163464	0.429845	0.0217232	0.642043	0.0100344	0.212198	0.212297	chr4	164732079	-	cg20237890		NA	NA	NA	NA	NA		OpenSea	MARCH1	NM_001166373	Body				NA		4:164731829-164732127	Unclassified_Cell_type_specific	chr4:164731960-164732270	ClassC		NA
cg14862722	-4.70721	-1.78063	2.51125e-06	0.00163783	0.168603	0.0468671	0.409468	0.13214	0.240865	0.240103	chr3	2908279	+	cg14862722		NA	NA	NA	NA	NA		OpenSea	CNTN4	NM_175607	Body				TRUE					ClassC		NA
cg04850828	-4.70494	-1.29892	2.53945e-06	0.00164645	0.295372	0.00890406	0.507633	0.0551141	0.212261	0.212347	chr13	97288143	+	cg04850828		NA	NA	NA	NA	NA		OpenSea	HS6ST3	NM_153456	Body				NA					ClassC		NA
cg14884567	4.70271	1.542	2.56728e-06	0.00165801	0.452359	0.101499	0.220291	0.00433026	-0.232069	-0.231072	chr6	52561362	-	cg14884567		NA	NA	NA	NA	NA		OpenSea							NA					ClassD		NA
cg01389693	-4.69976	-1.33714	2.60461e-06	0.00167332	0.459043	0.0557453	0.681691	0.00489809	0.222648	0.222916	chr4	70505439	+	cg01389693		NA	NA	NA	NA	NA		OpenSea	UGT2A2;UGT2A2;UGT2A1;UGT2A1;UGT2A1;UGT2A1	NM_001105677;NM_001301233;NM_001301239;NM_006798;NM_001252274;NM_001252275	TSS200;TSS200;Body;Body;Body;Body				NA					ClassC		NA
cg02386353	4.69975	1.61601	2.60482e-06	0.00167332	0.435955	0.112276	0.20039	0.0111481	-0.235566	-0.233996	chr5	92947632	+	cg02386353		NA	NA	NA	NA	NA		OpenSea							NA	5:92973388-92973684			chr5:92947420-92948555	ClassC		NA
cg11425460	-4.69795	-1.79894	2.62782e-06	0.00168235	0.201491	0.0866796	0.456295	0.0333502	0.254803	0.261941	chr1	248260660	+	cg11425460		NA	NA	NA	NA	NA		OpenSea	OR2L13;OR2L13	NM_175911;NM_001304535	5'UTR;5'UTR				NA					ClassC		NA
cg23164293	-4.6969	-1.23696	2.64145e-06	0.00168945	0.363372	0.011032	0.573557	0.0128921	0.210184	0.210245	chr7	130538280	+	cg23164293		NA	NA	NA	NA	NA		OpenSea							NA					ClassD		NA
cg06996389	-4.69565	-1.27313	2.65755e-06	0.00169643	0.396977	0.00953562	0.613613	0.0419034	0.216636	0.217078	chr10	132546174	+	cg06996389		NA	NA	NA	NA	NA		OpenSea							NA	10:132436160-132436233				ClassD		NA
cg00750977	-4.69287	-1.76478	2.69396e-06	0.00170982	0.11929	0.0203779	0.321848	0.13816	0.202559	0.195111	chr4	105050582	+	cg00750977		NA	NA	NA	NA	NA		OpenSea							NA					ClassD		NA
cg24279075	-4.69075	-1.41537	2.72211e-06	0.00171455	0.207494	0.0459526	0.408621	0.0347002	0.201128	0.202796	chr13	87744249	+	cg24279075		NA	NA	NA	NA	NA		OpenSea							NA					ClassD		NA
cg27633782	4.69098	1.38259	2.71896e-06	0.00171455	0.732052	0.0201971	0.511807	0.0864328	-0.220245	-0.220307	chr17	46626842	+	cg27633782		NA	NA	NA	NA	NA	chr17:46627787-46628444	N_Shore	HOXB-AS1;HOXB3	NR_102279;NM_002146	Body;3'UTR				NA				chr17:46626625-46627135	ClassA	chr17:46627787-46628444*N_Shore	6
cg18201871	-4.6895	-1.40909	2.73876e-06	0.00172341	0.432619	0.0057369	0.66674	0.083586	0.234122	0.236795	chr12	119582189	-	cg18201871		NA	NA	NA	NA	NA		OpenSea	SRRM4	NM_194286	Body				TRUE					ClassC		NA
cg11830721	-4.68419	-1.35777	2.81068e-06	0.00175534	0.482408	0.0581191	0.704489	0.0250907	0.222081	0.222511	chr8	2493769	+	cg11830721		NA	NA	NA	NA	NA		OpenSea	LOC101927815	NR_125425	Body				NA					ClassC		NA
cg05061450	-4.6833	-1.97854	2.82294e-06	0.00175678	0.27854	0.124711	0.591809	0.0612194	0.313269	0.322995	chr10	125114974	+	cg05061450		NA	NA	NA	NA	NA		OpenSea							NA					ClassD		NA
cg23414631	-4.68152	-1.48975	2.84758e-06	0.00176656	0.190462	0.0416314	0.396326	0.0740594	0.205864	0.206417	chr15	84737432	-	cg23414631		NA	NA	NA	NA	NA		OpenSea							NA					ClassD		NA
cg26976208	4.68102	1.60459	2.85456e-06	0.00176656	0.734622	0.049756	0.479069	0.120794	-0.255552	-0.257685	chr8	106487433	-	cg26976208		NA	NA	NA	NA	NA		OpenSea	ZFPM2	NM_012082	Body				TRUE					ClassC		NA
cg22195627	4.68027	2.57009	2.86502e-06	0.00176925	0.318979	0.168199	0.0767512	0.0487485	-0.242228	-0.237041	chr19	12305869	+	cg22195627		NA	NA	NA	NA	NA	chr19:12305552-12306304	Island				high-CpG:12166836-12166878		DMR	NA	19:12166553-12167519	19:12305588-12306139	Unclassified_Cell_type_specific	chr19:12305585-12306595	ClassA	chr19:12305552-12306304*Island	9
cg11909640	-4.6767	-1.23236	2.91533e-06	0.00179363	0.323301	0.0143299	0.528765	0.000331605	0.205464	0.205547	chr7	158263984	+	cg11909640		NA	NA	NA	NA	NA		OpenSea	PTPRN2;PTPRN2;PTPRN2;PTPRN2;PTPRN2	NM_001308268;NM_002847;NM_130843;NM_130842;NM_001308267	Body;Body;Body;Body;Body				NA				chr7:158263825-158264095	ClassC		NA
cg16000111	-4.67582	-1.74191	2.92787e-06	0.00179801	0.156258	0.067214	0.371736	0.0306755	0.215478	0.221309	chr19	15955397	+	cg16000111		NA	NA	NA	NA	NA		OpenSea							NA		19:15955289-15955647	Unclassified_Cell_type_specific	chr19:15955380-15955655	ClassD		NA
cg19859910	-4.66823	-1.37987	3.03806e-06	0.00185194	0.276823	0.0309007	0.498394	0.07323	0.221571	0.222088	chr5	30324333	+	cg19859910		NA	NA	NA	NA	NA		OpenSea							NA				chr5:30324240-30324510	ClassD		NA
cg25087686	-4.66317	-1.35402	3.11374e-06	0.00189112	0.346259	0.0561255	0.573975	0.0160055	0.227716	0.228832	chr8	11775768	-	cg25087686		NA	NA	NA	NA	NA		OpenSea							NA					ClassD		NA
cg20521567	-4.66053	-1.35121	3.15401e-06	0.00190684	0.377245	0.0172856	0.605866	0.0731421	0.228621	0.229899	chr8	72234756	-	cg20521567		NA	NA	NA	NA	NA		OpenSea	EYA1;EYA1;EYA1;EYA1;EYA1;EYA1	NM_001288575;NM_000503;NM_172059;NM_172058;NM_001288574;NM_172060	5'UTR;Body;Body;Body;Body;Body				TRUE					ClassC		NA
cg20056648	-4.66013	-1.37689	3.16014e-06	0.00190706	0.231148	0.00988584	0.43925	0.0848259	0.208101	0.207274	chr4	145349595	-	cg20056648		NA	NA	NA	NA	NA		OpenSea							NA					ClassD		NA
cg23504723	-4.6526	-1.2412	3.27771e-06	0.00196371	0.291208	0.000538387	0.492719	0.0338629	0.201511	0.201495	chr5	100152960	+	cg23504723		NA	NA	NA	NA	NA		OpenSea	MIR548P;ST8SIA4	NR_031686;NM_005668	TSS1500;Body				NA					ClassC		NA
cg03352645	-4.64843	-1.63947	3.34474e-06	0.00199665	0.163607	0.0541057	0.373892	0.0760709	0.210285	0.212376	chr5	163060530	+	cg03352645		NA	NA	NA	NA	NA		OpenSea							NA					ClassD		NA
cg10876776	-4.64534	-1.41591	3.3951e-06	0.00202306	0.552677	0.0586856	0.765877	0.0470408	0.2132	0.214485	chr10	3264853	+	cg10876776		NA	NA	NA	NA	NA		OpenSea							NA				chr10:3264840-3265055	ClassD		NA
cg24840200	4.63947	1.5259	3.49301e-06	0.00206838	0.453515	0.0492972	0.228737	0.0810135	-0.224778	-0.229733	chr5	137877737	+	cg24840200		NA	NA	NA	NA	NA	chr5:137878264-137879425	N_Shore	ETF1;ETF1;ETF1;ETF1;ETF1	NM_001282185;NM_001291974;NM_004730;NM_001256302;NM_001291975	TSS1500;TSS1500;Body;5'UTR;5'UTR			RDMR	NA				chr5:137877720-137878770	ClassA	chr5:137878264-137879425*N_Shore	3
cg03343200	-4.63827	-1.80425	3.51333e-06	0.00207671	0.133878	0.0491766	0.347068	0.110089	0.21319	0.212883	chr16	49320103	+	cg03343200		NA	NA	NA	NA	NA	chr16:49314037-49316543	S_Shelf							NA					ClassB	chr16:49316997-49317263*S_Shelf	4
cg08546514	-4.63513	-1.45044	3.56709e-06	0.00210285	0.274692	0.021712	0.508091	0.103969	0.233399	0.233845	chr20	25506526	+	cg08546514		NA	NA	NA	NA	NA		OpenSea	NINL	NM_025176	Body				TRUE					ClassC		NA
cg08530008	-4.63425	-1.21203	3.58242e-06	0.00211002	0.373374	1.10849e-05	0.579895	0.00246548	0.206521	0.206522	chr1	204160493	+	cg08530008		NA	NA	NA	NA	NA	chr1:204159598-204159833	S_Shore	KISS1	NM_002256	Body				NA		1:204160202-204160505	Unclassified_Cell_type_specific	chr1:204160325-204161095	ClassA	chr1:204159598-204159833*S_Shore	5
cg21765235	-4.63103	-1.22556	3.63851e-06	0.00213357	0.477302	0.00787328	0.680874	0.0208936	0.203573	0.203757	chr11	79024011	-	cg21765235		NA	NA	NA	NA	NA		OpenSea	ODZ4	NM_001098816	5'UTR				TRUE				chr11:79023980-79024515	ClassC		NA
cg24392372	-4.62593	-1.76805	3.72917e-06	0.00216945	0.163154	0.074203	0.386516	0.00756652	0.223361	0.230405	chr17	34330537	-	cg24392372		NA	NA	NA	NA	NA		OpenSea	CCL15;CCL15-CCL14;CCL15-CCL14	NM_032965;NR_027922;NR_027921	TSS1500;TSS1500;TSS1500				NA					ClassC		NA
cg19884111	-4.61639	-1.26313	3.90465e-06	0.00223813	0.353139	0.0227148	0.566761	0.0400105	0.213621	0.214006	chr5	32753528	+	cg19884111		NA	NA	NA	NA	NA		OpenSea	NPR3	NM_000908	Body				TRUE				chr5:32753240-32753535	ClassC		NA
cg12743248	-4.61035	-1.52774	4.01987e-06	0.00228076	0.320127	0.0352683	0.57319	0.116253	0.253063	0.255659	chr8	49636840	-	cg12743248		NA	NA	NA	NA	NA		OpenSea	EFCAB1;EFCAB1;EFCAB1	NM_024593;NM_001142857;NR_024605	3'UTR;3'UTR;Body				NA					ClassC		NA
cg19095303	-4.60773	-1.52935	4.07085e-06	0.00230416	0.186439	0.0471851	0.395878	0.0807083	0.209439	0.210331	chr3	10888293	-	cg19095303		NA	NA	NA	NA	NA		OpenSea	SLC6A11	NM_014229	Body				NA				chr3:10887940-10888410	ClassC		NA
cg16563470	4.60676	1.26159	4.08991e-06	0.00231034	0.534689	0.0246135	0.324832	0.0447157	-0.209857	-0.210702	chr17	40119847	+	cg16563470		NA	NA	NA	NA	NA	chr17:40119811-40120047	Island	CNP	NM_033133	Body				NA	17:37373351-37374023			chr17:40118905-40120035	ClassA	chr17:40119811-40120047*Island	3
cg02889648	-4.59718	-1.67225	4.28252e-06	0.00238059	0.178089	0.0615066	0.402869	0.084274	0.22478	0.227579	chr8	55545069	-	cg02889648		NA	NA	NA	NA	NA		OpenSea							NA					ClassD		NA
cg02451502	4.59297	1.33768	4.36983e-06	0.0024221	0.747885	0.0401374	0.541102	0.0554687	-0.206783	-0.207591	chr13	22486732	+	cg02451502		NA	NA	NA	NA	NA		OpenSea							TRUE				chr13:22486665-22486835	ClassD		NA
cg18419125	-4.59201	-1.50809	4.39004e-06	0.00242409	0.419739	0.0579867	0.669283	0.0897705	0.249544	0.253249	chr5	162866149	-	cg18419125		NA	NA	NA	NA	NA	chr5:162864384-162865007	S_Shore	CCNG1;CCNG1	NM_199246;NM_004060	5'UTR;5'UTR				NA				chr5:162866040-162866555	ClassA	chr5:162864384-162865007*S_Shore	2
cg04915791	-4.59092	-1.51337	4.41286e-06	0.00242658	0.333056	0.0352162	0.584887	0.113935	0.251831	0.254632	chr4	36210705	+	cg04915791		NA	NA	NA	NA	NA		OpenSea	ARAP2	NM_015230	Body				TRUE		4:36210545-36210753	Unclassified	chr4:36210560-36210830	ClassC		NA
cg13344024	-4.59106	-1.28748	4.40994e-06	0.00242658	0.274668	0.0200347	0.480189	0.0563186	0.205521	0.205622	chr1	189627187	+	cg13344024		NA	NA	NA	NA	NA		OpenSea							NA					ClassD		NA
cg02082760	-4.58581	-1.43967	4.52228e-06	0.00246831	0.343724	0.0775946	0.584582	0.0147301	0.240857	0.243012	chr13	92599294	+	cg02082760		NA	NA	NA	NA	NA		OpenSea	GPC5	NM_004466	Body				NA					ClassC		NA
cg21577902	-4.57826	-1.69535	4.68861e-06	0.0025348	0.189266	0.0650065	0.424888	0.0943667	0.235623	0.238606	chr2	115177805	+	cg21577902		NA	NA	NA	NA	NA		OpenSea							NA					ClassD		NA
cg05095324	-4.57365	-1.2538	4.79292e-06	0.00256925	0.413427	0.0360176	0.626622	0.0215882	0.213195	0.213554	chr8	119893842	+	cg05095324		NA	NA	NA	NA	NA		OpenSea							NA				chr8:119893780-119894015	ClassD		NA
cg15981071	4.56264	1.18813	5.05148e-06	0.00266496	0.55366	0.0072724	0.35263	0.0198889	-0.20103	-0.201163	chr15	79576432	+	cg15981071		NA	NA	NA	NA	NA	chr15:79576059-79576270	S_Shore	ANKRD34C-AS1;ANKRD34C	NR_038997;NM_001146341	TSS200;5'UTR			RDMR	NA					ClassA	chr15:79576059-79576270*S_Shore	6
cg21365133	-4.55454	-1.32052	5.25004e-06	0.00275266	0.317943	0.0285427	0.537205	0.0678932	0.219262	0.219953	chr21	31990349	+	cg21365133		NA	NA	NA	NA	NA		OpenSea							NA					ClassD		NA
cg15930076	4.55067	1.30439	5.34747e-06	0.00278562	0.621511	0.0407602	0.400478	0.0573577	-0.221033	-0.22215	chr14	27064416	-	cg15930076		NA	NA	NA	NA	NA	chr14:27066313-27066578	N_Shore	NOVA1;NOVA1;NOVA1	NM_002515;NM_006489;NM_006491	Body;Body;Body				NA					ClassA	chr14:27066313-27066578*N_Shore	7
cg07803814	-4.54303	-1.33314	5.54504e-06	0.00286155	0.269418	0.0404264	0.480523	0.0543956	0.211105	0.211951	chr3	11746226	+	cg07803814		NA	NA	NA	NA	NA	chr3:11746577-11746824	N_Shore	VGLL4	NM_014667	5'UTR				NA	3:11721183-11721243			chr3:11746165-11746395	ClassA	chr3:11746577-11746824*N_Shore	5
cg18396585	-4.54266	-2.29191	5.55497e-06	0.00286221	0.135701	0.0791732	0.416538	0.151295	0.280837	0.28705	chr11	118148515	+	cg18396585		NA	NA	NA	NA	NA		OpenSea							NA					ClassD		NA
cg01024444	-4.53397	-1.41538	5.78856e-06	0.00295956	0.444612	0.051064	0.67842	0.0755779	0.233808	0.236473	chr19	52222446	+	cg01024444		NA	NA	NA	NA	NA	chr19:52222423-52223208	Island	HAS1	NM_001523	Body				NA		19:52222365-52222500	Unclassified_Cell_type_specific		ClassA	chr19:52222423-52223208*Island	4
cg05551114	4.53249	1.63336	5.82917e-06	0.00297573	0.439454	0.0432787	0.210567	0.0992996	-0.228886	-0.237647	chr4	15376116	+	cg05551114		NA	NA	NA	NA	NA		OpenSea	C1QTNF7;C1QTNF7	NM_001135170;NM_001135171	Body;TSS200				NA					ClassC		NA
cg13730281	-4.52608	-1.3464	6.00868e-06	0.00303927	0.356961	0.0436444	0.583944	0.06559	0.226983	0.22833	chr3	94659317	-	cg13730281	rs76269633	0.039096	NA	NA	NA	NA	chr3:94656732-94657159	S_Shelf	LOC255025	NR_015400	Body				NA					ClassA	chr3:94656732-94657159*S_Shelf	1
cg13278227	-4.52569	-1.22338	6.01996e-06	0.00304265	0.474744	0.00281135	0.677903	0.0381072	0.203158	0.203753	chr2	105764436	-	cg13278227		NA	NA	NA	NA	NA	chr2:105760109-105761018	S_Shelf							NA					ClassB	chr2:105760109-105761018*S_Shelf	1
cg09445158	-4.52125	-1.40737	6.14747e-06	0.00308825	0.355597	0.0433349	0.592041	0.0863868	0.236444	0.238483	chr12	24050329	+	cg09445158		NA	NA	NA	NA	NA		OpenSea	SOX5;SOX5;SOX5;SOX5	NM_006940;NM_001261415;NM_152989;NM_001261414	Body;Body;5'UTR;5'UTR				NA					ClassC		NA
cg23387287	-4.51921	-1.41789	6.20713e-06	0.00310841	0.552238	0.0857507	0.767761	0.000931919	0.215522	0.214734	chr5	2568291	+	cg23387287		NA	NA	NA	NA	NA	chr5:2564497-2564752	S_Shelf							NA					ClassB	chr5:2564497-2564752*S_Shelf	1
cg23271248	-4.51508	-1.28048	6.32934e-06	0.00315726	0.528376	0.00400574	0.729508	0.0551254	0.201132	0.202915	chr2	142568097	-	cg23271248		NA	NA	NA	NA	NA		OpenSea	LRP1B	NM_018557	Body				NA					ClassC		NA
cg15788231	-4.50667	-1.72759	6.5852e-06	0.00324903	0.469099	0.0307344	0.734067	0.132567	0.264968	0.276217	chr7	51287512	+	cg15788231	rs115321263	0.013804	NA	NA	NA	NA		OpenSea	COBL	NM_015198	Body				NA	7:51254978-51255054			chr7:51287240-51287515	ClassC		NA
cg15020206	-4.50242	-1.61658	6.71846e-06	0.00330004	0.552066	0.0919277	0.787282	0.0683224	0.235215	0.238399	chr5	3142929	+	cg15020206		NA	NA	NA	NA	NA		OpenSea							NA	5:3195583-3195965				ClassD		NA
cg15971243	-4.5008	-1.56624	6.76974e-06	0.00331785	0.209065	0.0653137	0.434041	0.0719269	0.224976	0.228102	chr1	177568279	+	cg15971243		NA	NA	NA	NA	NA		OpenSea							NA				chr1:177568260-177568490	ClassD		NA
cg05064785	-4.49465	-1.22257	6.96847e-06	0.00339765	0.307016	0.0284371	0.507889	0.0217421	0.200872	0.201247	chr4	25658863	+	cg05064785		NA	NA	NA	NA	NA	chr4:25657119-25657547	S_Shore	SLC34A2;SLC34A2;SLC34A2	NM_006424;NM_001177998;NM_001177999	5'UTR;5'UTR;5'UTR		chr4:25658653-25658653		TRUE				chr4:25658725-25659055	ClassA	chr4:25657119-25657547*S_Shore	6
cg04358103	-4.49371	-1.6168	6.99924e-06	0.00340015	0.226397	0.0630173	0.46922	0.106924	0.242823	0.245253	chr8	28341524	+	cg04358103		NA	NA	NA	NA	NA		OpenSea	FBXO16;FBXO16	NM_172366;NM_001258211	5'UTR;5'UTR				NA					ClassC		NA
cg04423493	-4.49373	-1.37044	6.99875e-06	0.00340015	0.38361	0.0575592	0.615013	0.0602153	0.231403	0.233112	chr14	97845775	+	cg04423493		NA	NA	NA	NA	NA		OpenSea							TRUE		14:97845559-97845990	Unclassified_Cell_type_specific	chr14:97845620-97845890	ClassD		NA
cg01115920	-4.49048	-1.31218	7.10614e-06	0.00342507	0.476197	0.0289711	0.691143	0.0636846	0.214947	0.216823	chr4	72625671	-	cg01115920		NA	NA	NA	NA	NA		OpenSea	GC;GC;GC	NM_000583;NM_001204306;NM_001204307	Body;Body;Body				NA					ClassC		NA
cg03853593	-4.48343	-1.37487	7.34544e-06	0.00350439	0.258242	0.0611844	0.471365	0.00403079	0.213123	0.215515	chr5	157080900	-	cg03853593		NA	NA	NA	NA	NA	chr5:157078327-157079564	S_Shore	SOX30;SOX30	NM_007017;NM_178424	TSS1500;TSS1500				NA					ClassA	chr5:157078327-157079564*S_Shore	5
cg19411998	-4.48285	-1.36792	7.36542e-06	0.00350858	0.24387	0.0562967	0.451328	0.0232692	0.207457	0.209631	chr11	59823702	+	cg19411998		NA	NA	NA	NA	NA		OpenSea	MS4A3;MS4A3;MS4A3	NM_001031666;NM_006138;NM_001031809	TSS1500;TSS1500;TSS1500				NA					ClassC		NA
cg13637886	-4.47949	-1.35324	7.48212e-06	0.00353765	0.25913	0.0469721	0.470284	0.0568412	0.211155	0.212355	chr10	69570297	-	cg13637886	rs116123676	0.020417	NA	NA	NA	NA		OpenSea	DNAJC12	NM_021800	Body				NA					ClassC		NA
cg03965665	-4.47823	-1.44009	7.5266e-06	0.0035547	0.242709	0.0584073	0.462153	0.0625771	0.219444	0.221561	chr7	56549234	-	cg03965665		NA	NA	NA	NA	NA	chr7:56551488-56551713	N_Shelf							NA					ClassB	chr7:56551488-56551713*N_Shelf	1
cg22220152	4.47197	1.21648	7.75039e-06	0.00363448	0.574321	0.0431194	0.367603	0.00405887	-0.206718	-0.207007	chr1	45087383	-	cg22220152		NA	NA	NA	NA	NA		OpenSea	RNF220	NM_018150	Body				NA					ClassC		NA
cg11165001	-4.46883	-1.30107	7.86492e-06	0.00367098	0.385854	0.0606153	0.606654	0.00523534	0.220799	0.221698	chr8	1013392	-	cg11165001		NA	NA	NA	NA	NA		OpenSea							TRUE					ClassC		NA
cg22278388	-4.4611	-1.31935	8.15401e-06	0.00377566	0.506314	0.0597874	0.718383	0.0360696	0.212069	0.212729	chr2	164145415	-	cg22278388	rs145890146	0.0201	NA	NA	NA	NA		OpenSea							NA					ClassD		NA
cg23861478	-4.45857	-1.27684	8.25075e-06	0.00380878	0.274895	0.035741	0.477985	0.0479318	0.203091	0.203713	chr13	113094247	+	cg23861478		NA	NA	NA	NA	NA		OpenSea						CDMR	NA					ClassD		NA
cg15690853	4.45683	1.28949	8.31791e-06	0.0038328	0.472825	0.0149129	0.270935	0.0654135	-0.201891	-0.204394	chr13	97928270	+	cg15690853		NA	NA	NA	NA	NA		OpenSea	MBNL2;MBNL2	NM_144778;NM_207304	5'UTR;5'UTR	low-CpG:96725917-96726520			NA					ClassC		NA
cg11715064	4.45604	1.44114	8.34884e-06	0.00383927	0.684986	0.0303028	0.446653	0.116568	-0.238333	-0.240236	chr8	128095984	-	cg11715064	rs73705712	0.031079	NA	NA	NA	NA		OpenSea	PRNCR1	NR_109833	Body				NA					ClassC		NA
cg16889189	-4.45529	-1.50276	8.3778e-06	0.00384702	0.438257	0.0853403	0.685725	0.0681487	0.247468	0.250422	chr11	117749367	+	cg16889189		NA	NA	NA	NA	NA	chr11:117747102-117747717	S_Shore	FXYD6	NM_001164831	TSS1500				NA				chr11:117749165-117749615	ClassA	chr11:117747102-117747717*S_Shore	16
cg21826336	-4.45356	-1.18279	8.44562e-06	0.00386211	0.355674	0.021161	0.556024	6.44772e-05	0.20035	0.200491	chr19	9345538	+	cg21826336		NA	NA	NA	NA	NA		OpenSea							NA					ClassD		NA
cg13192028	-4.44923	-1.92923	8.61804e-06	0.00391857	0.198701	0.0892325	0.474025	0.122574	0.275324	0.282364	chr4	63993467	-	cg13192028		NA	NA	NA	NA	NA		OpenSea							NA					ClassD		NA
cg09461420	-4.44194	-1.34097	8.91532e-06	0.00399961	0.278248	0.0106284	0.494111	0.0946968	0.215863	0.215818	chr7	155996361	-	cg09461420		NA	NA	NA	NA	NA		OpenSea							NA	7:155689068-155689402				ClassD		NA
cg25530613	-4.44061	-1.22336	8.97044e-06	0.0040189	0.457228	0.0329546	0.662491	0.0319658	0.205264	0.20573	chr5	63868125	-	cg25530613		NA	NA	NA	NA	NA		OpenSea	RGS7BP	NM_001029875	Body				NA					ClassC		NA
cg01570459	4.43893	1.57078	9.04074e-06	0.00403582	0.396017	0.0656032	0.18668	0.0777635	-0.209337	-0.214847	chr17	6925228	+	cg01570459		NA	NA	NA	NA	NA	chr17:6925400-6927527	N_Shore	BCL6B	NM_181844	TSS1500		chr17:6925152-6925152		NA		17:6924940-6926095	Unclassified		ClassA	chr17:6925400-6927527*N_Shore	5
cg20789583	-4.43883	-1.35408	9.04512e-06	0.00403582	0.290662	0.0642361	0.509021	0.0118588	0.218359	0.220482	chr4	36076579	-	cg20789583		NA	NA	NA	NA	NA		OpenSea	ARAP2	NM_015230	Body				NA					ClassC		NA
cg13251145	4.43167	1.32251	9.35046e-06	0.00411678	0.627354	0.0511301	0.403927	0.0657856	-0.223427	-0.225015	chr19	40715186	+	cg13251145		NA	NA	NA	NA	NA	chr19:40711823-40712040	S_Shelf	MAP3K10	NM_002446	Body				NA				chr19:40715085-40715315	ClassA	chr19:40711823-40712040*S_Shelf	2
cg06615502	-4.428	-1.21855	9.51126e-06	0.00416501	0.396187	0.00154455	0.603663	0.0523474	0.207477	0.208074	chr4	164750367	-	cg06615502		NA	NA	NA	NA	NA		OpenSea	MARCH1	NM_001166373	Body				NA					ClassC		NA
cg24268486	-4.42712	-1.5592	9.55013e-06	0.00417143	0.419541	0.0782807	0.675792	0.0961205	0.25625	0.261074	chr1	248401775	+	cg24268486		NA	NA	NA	NA	NA		OpenSea	OR2M4	NM_017504	TSS1500				NA					ClassC		NA
cg13336913	-4.42509	-1.29074	9.63999e-06	0.00419134	0.273564	0.0277774	0.479175	0.0694305	0.205611	0.205849	chr3	97132141	+	cg13336913		NA	NA	NA	NA	NA		OpenSea	EPHA6	NM_001080448	Body				NA					ClassC		NA
cg22305826	4.42479	1.66818	9.65375e-06	0.00419182	0.639112	0.0438922	0.365579	0.152889	-0.273533	-0.281281	chr8	32425281	-	cg22305826	rs73587138	0.0215	NA	NA	NA	NA		OpenSea	NRG1;NRG1;NRG1;NRG1;NRG1;NRG1;NRG1;NRG1;NRG1;NRG1;NRG1;NRG1	NM_013962;NM_004495;NM_001160007;NM_001160002;NM_001160005;NM_013958;NM_001160008;NM_001160004;NM_013960;NM_013964;NM_013956;NM_013957	Body;Body;Body;Body;Body;Body;Body;Body;Body;Body;Body;Body				NA					ClassC		NA
cg03955530	-4.423	-1.67473	9.73377e-06	0.00421552	0.171309	0.0703783	0.38848	0.0642156	0.217171	0.222113	chr16	52681474	+	cg03955530		NA	NA	NA	NA	NA		OpenSea							TRUE					ClassD		NA
cg16650112	-4.41507	-2.48788	1.00979e-05	0.00430844	0.114537	0.0893472	0.378801	0.0668035	0.264264	0.280028	chr16	24025053	-	cg16650112		NA	NA	NA	NA	NA		OpenSea	PRKCB;PRKCB	NM_002738;NM_212535	Body;Body				NA					ClassC		NA
cg23569694	-4.41318	-1.30722	1.01863e-05	0.00433222	0.392206	0.0430571	0.613506	0.0642744	0.221299	0.222718	chr11	96241417	-	cg23569694		NA	NA	NA	NA	NA		OpenSea	JRKL-AS1	NR_047481	TSS1500				NA					ClassC		NA
cg19997181	-4.4119	-1.47749	1.02468e-05	0.00434598	0.312594	0.03863	0.556349	0.118571	0.243754	0.24606	chr10	2699357	+	cg19997181		NA	NA	NA	NA	NA		OpenSea							NA	10:2689279-2689358				ClassD		NA
cg23101454	-4.40793	-1.34944	1.04365e-05	0.00439632	0.232211	0.0545061	0.432221	0.0270714	0.200009	0.202166	chr12	120349047	+	cg23101454		NA	NA	NA	NA	NA		OpenSea							NA				chr12:120348985-120349335	ClassD		NA
cg00907288	4.40678	1.45734	1.0492e-05	0.00441407	0.407699	0.00563961	0.207321	0.0864679	-0.200377	-0.207271	chr3	9178249	+	cg00907288		NA	NA	NA	NA	NA	chr3:9177691-9178189	S_Shore	SRGAP3;SRGAP3	NM_001033117;NM_014850	Body;Body				TRUE	3:9152707-9153250	3:9178034-9178296	Unclassified_Cell_type_specific	chr3:9177480-9178315	ClassA	chr3:9177691-9178189*S_Shore	2
cg18976291	-4.40455	-1.52551	1.06003e-05	0.00445117	0.358627	0.0368746	0.612383	0.127723	0.253756	0.258183	chr15	92464719	-	cg18976291		NA	NA	NA	NA	NA		OpenSea	SLCO3A1;SLCO3A1	NM_013272;NM_001145044	Body;Body		chr15:92464513-92464513		NA					ClassC		NA
cg20431527	-4.39797	-1.62885	1.09269e-05	0.00453372	0.297983	0.104865	0.560905	0.0428519	0.262922	0.268633	chr6	29316881	+	cg20431527		NA	NA	NA	NA	NA		OpenSea							NA					ClassD		NA
cg06232205	4.39237	1.90498	1.12122e-05	0.00461982	0.852029	0.0705049	0.615925	0.12362	-0.236104	-0.239455	chr15	40120808	+	cg06232205		NA	NA	NA	NA	NA		OpenSea	GPR176	NM_007223	Body				TRUE				chr15:40120560-40120875	ClassC		NA
cg15022624	-4.39251	-1.5446	1.12047e-05	0.00461982	0.297944	0.0938699	0.547831	0.0409461	0.249887	0.254416	chr1	164534953	-	cg15022624		NA	NA	NA	NA	NA		OpenSea	PBX1;PBX1;PBX1	NM_001204961;NM_002585;NM_001204963	Body;Body;Body				NA					ClassC		NA
cg11733771	-4.38826	-1.7674	1.14262e-05	0.00467644	0.255709	0.0774476	0.532522	0.143515	0.276814	0.282149	chr3	182076123	-	cg11733771		NA	NA	NA	NA	NA		OpenSea							TRUE					ClassD		NA
cg01059738	-4.38806	-1.46911	1.14365e-05	0.00467776	0.363402	0.0710225	0.609184	0.0862059	0.245781	0.249021	chr3	162003213	-	cg01059738		NA	NA	NA	NA	NA		OpenSea							NA					ClassD		NA
cg24505144	-4.37821	-1.30876	1.1966e-05	0.0048376	0.428728	0.0291772	0.648187	0.0767981	0.219459	0.221527	chr10	7276370	+	cg24505144	rs79035305	0.013901	NA	NA	NA	NA		OpenSea	SFMBT2;SFMBT2	NM_001029880;NM_001018039	Body;Body				NA					ClassC		NA
cg08814749	-4.37648	-1.44377	1.20614e-05	0.00486727	0.23016	0.0628617	0.444625	0.0588372	0.214465	0.217131	chr5	19478817	+	cg08814749		NA	NA	NA	NA	NA		OpenSea	CDH18;CDH18	NM_001167667;NM_004934	3'UTR;Body				NA					ClassC		NA
cg14968925	-4.37602	-1.55551	1.20866e-05	0.00487408	0.196952	0.0565073	0.415842	0.099132	0.21889	0.22026	chr8	39696842	-	cg14968925		NA	NA	NA	NA	NA		OpenSea	ADAM2;ADAM2;ADAM2	NM_001464;NM_001278113;NM_001278114	TSS1500;TSS1500;TSS1500				NA					ClassC		NA
cg09972561	4.37499	1.79322	1.21437e-05	0.00488561	0.346948	0.113441	0.13628	0.0594315	-0.210668	-0.211821	chr15	62353371	-	cg09972561		NA	NA	NA	NA	NA	chr15:62352227-62353092	S_Shore	VPS13C;VPS13C;VPS13C;VPS13C	NM_017684;NM_018080;NM_020821;NM_001018088	TSS1500;TSS1500;TSS1500;TSS1500			DMR	NA		15:62351930-62353442	Promoter_Associated		ClassA	chr15:62352227-62353092*S_Shore	3
cg01766743	-4.37089	-1.58981	1.23743e-05	0.00493632	0.165799	0.0036348	0.380285	0.149664	0.214486	0.20851	chr12	24608519	-	cg01766743		NA	NA	NA	NA	NA		OpenSea	SOX5	NM_152989	5'UTR				TRUE					ClassC		NA
cg24598158	-4.37083	-1.36886	1.23775e-05	0.00493632	0.318809	0.0535843	0.545334	0.0763238	0.226524	0.22827	chr1	206788265	+	cg24598158		NA	NA	NA	NA	NA	chr1:206785804-206786030	S_Shelf							NA					ClassB	chr1:206785804-206786030*S_Shelf	1
cg09593033	-4.36462	-1.22998	1.27345e-05	0.00504065	0.323085	0.0458203	0.527227	0.00516402	0.204141	0.204997	chr15	25472237	-	cg09593033	rs8025461	0.042529	NA	NA	NA	NA		OpenSea	SNORD115-15;SNORD115-21;SNORD115-31	NR_003307;NR_003313;NR_003346	Body;Body;TSS200				NA					ClassC		NA
cg01761703	-4.36372	-1.32693	1.27869e-05	0.00505236	0.358867	0.0487868	0.582435	0.0705508	0.223568	0.225155	chr5	180417980	-	cg01761703		NA	NA	NA	NA	NA		OpenSea	BTNL3	NM_197975	Body				NA					ClassC		NA
cg11505037	4.3585	1.40278	1.30954e-05	0.00513748	0.427297	0.0675576	0.222639	0.0611302	-0.204659	-0.207016	chr13	112187343	+	cg11505037	rs74127969	0.024223	NA	NA	NA	NA		OpenSea							NA	13:110985285-110985410			chr13:112187000-112187450	ClassD		NA
cg21499486	-4.3501	-1.32178	1.36074e-05	0.00526528	0.327929	0.0472712	0.548016	0.0707142	0.220087	0.221454	chr2	53090650	+	cg21499486		NA	NA	NA	NA	NA		OpenSea							NA					ClassD		NA
cg21100092	4.34401	1.64795	1.39902e-05	0.005374	0.646705	0.114893	0.374724	0.0747804	-0.271982	-0.277873	chr2	152293770	-	cg21100092		NA	NA	NA	NA	NA		OpenSea	RIF1;RIF1;RIF1;RIF1;RIF1;RIF1;RIF1;RIF1	NM_001177665;NM_001177663;NM_018151;NM_001177664;NM_001177663;NM_018151;NM_001177664;NM_001177665	ExonBnd;ExonBnd;ExonBnd;ExonBnd;Body;Body;Body;Body				NA					ClassC		NA
cg17608345	4.33613	1.46814	1.45011e-05	0.00552702	0.729502	0.0858278	0.499205	0.0261111	-0.230298	-0.234687	chr10	73822644	+	cg17608345		NA	NA	NA	NA	NA		OpenSea	SPOCK2	NM_014767	Body				NA	10:73492541-73492715			chr10:73822125-73822650	ClassC		NA
cg05829696	-4.33086	-1.48585	1.48529e-05	0.00560915	0.251848	0.0748578	0.480424	0.061708	0.228576	0.23219	chr8	140488084	-	cg05829696	rs112358892	0.021043	NA	NA	NA	NA		OpenSea							TRUE					ClassD		NA
cg08306614	-4.33068	-1.651	1.48648e-05	0.00560915	0.161902	0.0639808	0.370368	0.0827982	0.208466	0.211778	chr7	44423096	+	cg08306614		NA	NA	NA	NA	NA		OpenSea	NUDCD3	NM_015332	3'UTR				TRUE				chr7:44422985-44423415	ClassC		NA
cg20539474	-4.32996	-2.06176	1.49139e-05	0.00562448	0.117275	0.0669709	0.342061	0.118657	0.224787	0.228433	chr20	31781393	+	cg20539474		NA	NA	NA	NA	NA		OpenSea	BASE	NR_026760	TSS200				NA		20:31781268-31781516	Unclassified_Cell_type_specific		ClassC		NA
cg11311237	-4.32956	-1.51871	1.4941e-05	0.00562506	0.226662	0.0756187	0.450261	0.0537377	0.223598	0.227872	chr3	50899823	-	cg11311237		NA	NA	NA	NA	NA		OpenSea	DOCK3	NM_004947	Body				NA				chr3:50899720-50899975	ClassC		NA
cg18771659	-4.32836	-1.49782	1.50227e-05	0.005643	0.185626	0.0452508	0.390706	0.102775	0.20508	0.204751	chr1	153002762	+	cg18771659	rs17886806	0.013664	NA	NA	NA	NA		OpenSea	SPRR1B	NM_003125	TSS1500				NA					ClassC		NA
cg06585203	-4.32747	-1.48497	1.50829e-05	0.00565921	0.265007	0.0579209	0.499675	0.105036	0.234668	0.236707	chr6	159238500	+	cg06585203		NA	NA	NA	NA	NA	chr6:159239081-159240775	N_Shore	EZR;EZR	NM_003379;NM_001111077	Body;Body		chr6:159237852-159237852	RDMR	NA				chr6:159238245-159238675	ClassA	chr6:159239081-159240775*N_Shore	4
cg06960941	-4.32471	-1.57867	1.52731e-05	0.00571117	0.460741	0.0426517	0.710164	0.123735	0.249424	0.257757	chr9	127239156	+	cg06960941		NA	NA	NA	NA	NA	chr9:127240131-127240456	N_Shore	GPR144	NM_001161808	Body				NA					ClassB	chr9:127240131-127240456*N_Shore	2
cg16491492	4.3223	1.20655	1.54412e-05	0.00575471	0.618538	0.051454	0.413353	0.00339916	-0.205185	-0.205856	chr1	178662630	+	cg16491492		NA	NA	NA	NA	NA		OpenSea							NA				chr1:178662580-178662815	ClassD		NA
cg23906721	-4.32138	-1.24958	1.55055e-05	0.00577201	0.439171	0.0542613	0.649899	0.0325524	0.210728	0.211443	chr4	76285260	+	cg23906721		NA	NA	NA	NA	NA		OpenSea	LOC441025	NR_033964	Body				NA					ClassC		NA
cg08326497	-4.31912	-1.43845	1.56653e-05	0.00581727	0.563686	0.0686749	0.77466	0.0672519	0.210973	0.213983	chr7	64837504	+	cg08326497		NA	NA	NA	NA	NA	chr7:64838984-64839213	N_Shore	ZNF92;ZNF92	NM_007139;NM_152626	TSS1500;TSS1500				NA					ClassA	chr7:64838984-64839213*N_Shore	12
cg24391482	-4.31452	-1.47006	1.59947e-05	0.00589525	0.32466	0.0229429	0.568397	0.131813	0.243737	0.246461	chr10	68940594	+	cg24391482		NA	NA	NA	NA	NA		OpenSea	CTNNA3;CTNNA3;CTNNA3	NM_013266;NM_001127384;NM_001291133	Body;Body;Body				NA					ClassC		NA
cg01526305	-4.31071	-1.53602	1.62732e-05	0.0059739	0.244438	0.0719364	0.479435	0.0904343	0.234997	0.238305	chr8	64378323	-	cg01526305		NA	NA	NA	NA	NA		OpenSea	LOC102724612	NR_125825	TSS200				NA					ClassC		NA
cg27588012	-4.30957	-1.30505	1.63573e-05	0.00599811	0.29951	0.021691	0.513242	0.0915606	0.213733	0.214184	chr21	31853712	-	cg27588012		NA	NA	NA	NA	NA		OpenSea	KRTAP19-1	NM_181607	TSS1500				NA					ClassC		NA
cg05277485	4.30349	1.50039	1.6813e-05	0.00611446	0.623946	0.0636248	0.374493	0.116567	-0.249453	-0.254289	chr6	79744582	+	cg05277485		NA	NA	NA	NA	NA		OpenSea	PHIP	NM_017934	Body				NA					ClassC		NA
cg25969765	-4.3018	-1.43897	1.69413e-05	0.00614426	0.239537	0.0516881	0.458783	0.0966588	0.219246	0.220386	chr18	58350853	+	cg25969765		NA	NA	NA	NA	NA		OpenSea							NA					ClassD		NA
cg03687070	-4.301	-1.18172	1.70027e-05	0.00615978	0.416875	0.0394155	0.618265	0.0137475	0.201391	0.201705	chr2	16210108	-	cg03687070		NA	NA	NA	NA	NA		OpenSea							TRUE				chr2:16209720-16210915	ClassC		NA
cg25858706	-4.29852	-1.36855	1.71944e-05	0.00619872	0.277987	0.0698182	0.495125	0.032054	0.217138	0.219865	chr8	78207186	+	cg25858706		NA	NA	NA	NA	NA		OpenSea							NA				chr8:78206940-78207190	ClassD		NA
cg05328339	-4.28543	-1.81513	1.82382e-05	0.00646391	0.370287	0.116607	0.664713	0.122609	0.294425	0.304104	chr7	158072687	+	cg05328339	rs182759049	0.0124	NA	NA	NA	NA		OpenSea	PTPRN2;PTPRN2;PTPRN2	NM_002847;NM_130842;NM_130843	Body;Body;Body				NA	7:157765090-157765504				ClassC		NA
cg04196512	-4.28311	-1.61985	1.84303e-05	0.00650275	0.137896	0.00739251	0.338272	0.151895	0.200376	0.191612	chr4	69899162	-	cg04196512		NA	NA	NA	NA	NA		OpenSea							NA					ClassD		NA
cg24416186	-4.28059	-1.5647	1.86398e-05	0.00656229	0.204499	0.0718395	0.425585	0.0771856	0.221086	0.224973	chr19	8134230	-	cg24416186		NA	NA	NA	NA	NA		OpenSea	FBN3	NM_032447	Body				NA					ClassC		NA
cg18885392	-4.27062	-1.25119	1.94927e-05	0.00673128	0.395339	0.0311149	0.607488	0.0699823	0.212148	0.213477	chr7	18832559	-	cg18885392		NA	NA	NA	NA	NA		OpenSea	HDAC9;HDAC9;HDAC9;HDAC9	NM_178425;NM_178423;NM_058177;NM_058176	Body;Body;Body;Body				TRUE					ClassC		NA
cg19731651	-4.26947	-1.69302	1.95935e-05	0.00675844	0.160702	0.0660607	0.374932	0.097036	0.21423	0.217324	chr2	117246976	+	cg19731651		NA	NA	NA	NA	NA		OpenSea							NA					ClassD		NA
cg20230572	4.26569	1.21131	1.99281e-05	0.00683118	0.573295	0.0590561	0.367703	0.00785841	-0.205592	-0.206136	chr13	31308809	+	cg20230572		NA	NA	NA	NA	NA		OpenSea	ALOX5AP;ALOX5AP	NM_001629;NM_001204406	TSS1500;Body		chr13:31308709-31308709		NA				chr13:31308560-31308870	ClassC		NA
cg06415302	-4.26441	-1.49901	2.00433e-05	0.00684941	0.448548	0.115581	0.695651	0.00456933	0.247103	0.248541	chr8	37591379	-	cg06415302		NA	NA	NA	NA	NA	chr8:37593834-37594703	N_Shelf							NA					ClassB	chr8:37593834-37594703*N_Shelf	1
cg10541181	-4.2645	-2.0839	2.0035e-05	0.00684941	0.0989243	0.0600395	0.302214	0.111227	0.203289	0.205896	chr12	23712593	-	cg10541181		NA	NA	NA	NA	NA		OpenSea	SOX5;SOX5;SOX5;SOX5;SOX5	NM_178010;NM_152989;NM_001261414;NM_006940;NM_001261415	Body;Body;Body;Body;Body				NA				chr12:23712240-23712690	ClassC		NA
cg13652386	-4.26317	-1.53206	2.01546e-05	0.00687257	0.220515	0.0647505	0.446061	0.0991418	0.225546	0.227922	chr7	26051541	-	cg13652386		NA	NA	NA	NA	NA		OpenSea							NA					ClassD		NA
cg14763798	-4.26217	-1.79541	2.02449e-05	0.00688987	0.140948	0.0767209	0.345014	0.00796873	0.204066	0.213247	chr2	133431884	+	cg14763798		NA	NA	NA	NA	NA	chr2:133426652-133428870	S_Shelf	NCKAP5;NCKAP5	NM_207363;NM_207481	Body;Body				NA					ClassA	chr2:133426652-133428870*S_Shelf	1
cg21258821	4.26117	1.38972	2.03362e-05	0.00689969	0.756185	0.0518464	0.543824	0.0926208	-0.212361	-0.213476	chr13	41702795	+	cg21258821		NA	NA	NA	NA	NA	chr13:41706202-41707120	N_Shelf	KBTBD6;KBTBD6	NM_152903;NM_152903	3'UTR;1stExon				NA					ClassA	chr13:41706202-41707120*N_Shelf	1
cg02008711	-4.25989	-1.86792	2.04526e-05	0.00692854	0.215195	0.0985738	0.487703	0.117974	0.272508	0.280719	chr6	133421231	+	cg02008711		NA	NA	NA	NA	NA		OpenSea	LINC00326	NR_026969	Body				NA					ClassC		NA
cg02777834	-4.2566	-2.25663	2.0756e-05	0.00700268	0.109966	0.0710009	0.351858	0.144161	0.241891	0.245571	chr17	72585886	+	cg02777834		NA	NA	NA	NA	NA		OpenSea	CD300LD;C17orf77;C17orf77	NM_001115152;NM_001302809;NM_152460	Body;5'UTR;5'UTR				NA					ClassC		NA
cg00339012	-4.25645	-1.52974	2.07694e-05	0.00700364	0.275424	0.0937886	0.516782	0.0424657	0.241359	0.24651	chr2	5865442	+	cg00339012		NA	NA	NA	NA	NA		OpenSea							TRUE					ClassD		NA
cg25786816	-4.2514	-1.4657	2.12439e-05	0.0070846	0.217523	0.0685996	0.429069	0.0598951	0.211545	0.215008	chr21	31539881	+	cg25786816		NA	NA	NA	NA	NA		OpenSea	CLDN17	NM_012131	TSS1500				NA					ClassC		NA
cg26406924	4.24417	1.61591	2.19404e-05	0.00725451	0.43276	0.129524	0.199399	0.0415697	-0.233361	-0.232621	chr1	176811378	+	cg26406924		NA	NA	NA	NA	NA		OpenSea	PAPPA2	NM_020318	Body				NA					ClassC		NA
cg24510194	-4.24377	-2.13328	2.19793e-05	0.00726376	0.121305	0.0825518	0.348595	0.062086	0.22729	0.239132	chr11	119999693	-	cg24510194		NA	NA	NA	NA	NA		OpenSea	TRIM29	NM_012101	Body				NA				chr11:119999280-119999770	ClassC		NA
cg10881057	4.24255	1.32688	2.20994e-05	0.00729217	0.485542	0.0244577	0.277763	0.0880693	-0.207779	-0.212165	chr9	15250206	-	cg10881057		NA	NA	NA	NA	NA		OpenSea	TTC39B;TTC39B;TTC39B;TTC39B;TTC39B	NM_001168342;NM_001168341;NM_001168340;NM_001168339;NM_152574	TSS200;Body;Body;Body;Body				TRUE				chr9:15250020-15250350	ClassC		NA
cg19442437	-4.23805	-1.541	2.2547e-05	0.00739073	0.205299	0.0607149	0.425755	0.105388	0.220456	0.222118	chr3	6686772	+	cg19442437		NA	NA	NA	NA	NA		OpenSea	GRM7-AS3	NR_110123	Body				NA					ClassC		NA
cg01422262	4.2345	1.46808	2.29065e-05	0.00748062	0.397642	0.11218	0.190868	0.00339472	-0.206774	-0.204021	chr1	108506291	-	cg01422262		NA	NA	NA	NA	NA	chr1:108507251-108507841	N_Shore	VAV3	NM_006113	Body				NA		1:108506149-108506666	Promoter_Associated	chr1:108506120-108507935	ClassA	chr1:108507251-108507841*N_Shore	7
cg13336515	-4.2309	-1.32653	2.32753e-05	0.0075453	0.535924	0.0238957	0.739202	0.0811104	0.203278	0.207411	chr11	78619091	-	cg13336515		NA	NA	NA	NA	NA		OpenSea	TENM4	NM_001098816	Body				NA					ClassC		NA
cg14118473	-4.22972	-1.30518	2.3398e-05	0.00756918	0.256209	0.0486823	0.458179	0.0649688	0.20197	0.20314	chr9	96625960	-	cg14118473		NA	NA	NA	NA	NA	chr9:96623110-96623481	S_Shelf							NA				chr9:96625465-96626115	ClassB	chr9:96623110-96623481*S_Shelf	1
cg16169833	-4.22494	-1.48901	2.39e-05	0.00768017	0.236642	0.0608309	0.462351	0.104455	0.225709	0.2276	chr5	87083582	+	cg16169833		NA	NA	NA	NA	NA		OpenSea							TRUE				chr5:87083485-87083810	ClassD		NA
cg09170207	-4.22052	-1.27608	2.43735e-05	0.00778324	0.288708	0.0538112	0.493908	0.0488176	0.2052	0.206673	chr15	71071082	-	cg09170207		NA	NA	NA	NA	NA		OpenSea							TRUE				chr15:71070980-71071555	ClassD		NA
cg27458904	-4.21824	-1.91767	2.46212e-05	0.00782839	0.284233	0.0823015	0.588695	0.187992	0.304462	0.315131	chr4	10749318	-	cg27458904	rs78813762	0.010522	NA	NA	NA	NA		OpenSea							NA					ClassD		NA
cg00024377	4.21356	1.25928	2.51372e-05	0.00793156	0.50248	0.0242524	0.299679	0.0779689	-0.202801	-0.205756	chr18	3666162	-	cg00024377		NA	NA	NA	NA	NA		OpenSea	DLGAP1;DLGAP1;DLGAP1;DLGAP1;DLGAP1;DLGAP1;DLGAP1;DLGAP1;DLGAP1	NM_001003809;NM_001242766;NM_001308390;NM_001242764;NM_001242763;NM_001242762;NM_004746;NM_001242765;NM_001242761	Body;Body;Body;Body;Body;Body;Body;Body;Body		chr18:3665613-3665613		NA		18:3665637-3667490	Unclassified	chr18:3665625-3666550	ClassC		NA
cg08927643	-4.21361	-1.34561	2.5132e-05	0.00793156	0.370842	0.0845721	0.597552	0.014795	0.226711	0.228768	chr1	176522505	-	cg08927643		NA	NA	NA	NA	NA		OpenSea	PAPPA2;PAPPA2	NM_021936;NM_020318	5'UTR;5'UTR				NA					ClassC		NA
cg17052410	-4.21264	-1.61452	2.52403e-05	0.00795652	0.225322	0.0650106	0.467396	0.13145	0.242074	0.244286	chr11	24477391	-	cg17052410		NA	NA	NA	NA	NA		OpenSea							NA					ClassD		NA
cg02326224	4.20715	1.79964	2.5861e-05	0.0081059	0.579893	0.145667	0.291075	0.0889152	-0.288818	-0.296558	chr15	81474451	-	cg02326224		NA	NA	NA	NA	NA		OpenSea							NA					ClassD		NA
cg23363971	4.20554	1.4479	2.60463e-05	0.00814856	0.704253	0.0597517	0.469028	0.115436	-0.235225	-0.237845	chr12	56415271	+	cg23363971		NA	NA	NA	NA	NA		OpenSea	IKZF4;IKZF4	NM_022465;NM_022465	1stExon;5'UTR				TRUE		12:56414807-56415941	Promoter_Associated	chr12:56415000-56415995	ClassC		NA
cg27413240	4.20519	1.62976	2.6086e-05	0.00815329	0.46467	0.00168777	0.232399	0.128899	-0.23227	-0.245621	chr3	172467935	-	cg27413240		NA	NA	NA	NA	NA	chr3:172468372-172468845	N_Shore	ECT2;ECT2;ECT2	NM_018098;NM_001258316;NM_001258315	TSS1500;TSS1500;TSS1500				NA		3:172467807-172469185	Promoter_Associated	chr3:172467925-172468150	ClassA	chr3:172468372-172468845*N_Shore	5
cg22165522	-4.19886	-1.3088	2.68261e-05	0.0082753	0.382293	0.0763907	0.603545	0.0308578	0.221252	0.222932	chr14	22930883	-	cg22165522		NA	NA	NA	NA	NA		OpenSea							NA					ClassD		NA
cg02059296	-4.19654	-1.77576	2.71022e-05	0.0083372	0.537301	0.108564	0.789877	0.103059	0.252576	0.261423	chr11	33218259	-	cg02059296		NA	NA	NA	NA	NA		OpenSea							NA					ClassD		NA
cg03791239	4.19331	1.21408	2.74915e-05	0.00840622	0.67976	0.00923012	0.478155	0.0844109	-0.201605	-0.201957	chr20	20388777	+	cg03791239		NA	NA	NA	NA	NA		OpenSea	RALGAPA2	NM_020343	Body				NA				chr20:20388505-20388875	ClassC		NA
cg14620100	-4.19136	-1.21648	2.77284e-05	0.00845403	0.453078	0.0413196	0.656946	0.054281	0.203868	0.205063	chr13	97406733	+	cg14620100		NA	NA	NA	NA	NA		OpenSea	HS6ST3	NM_153456	Body				NA					ClassC		NA
cg11361904	-4.19112	-1.22553	2.77575e-05	0.00845635	0.318755	0.0558745	0.520958	0.014531	0.202202	0.203525	chr14	78922478	-	cg11361904		NA	NA	NA	NA	NA		OpenSea	NRXN3;NRXN3	NM_004796;NR_073547	5'UTR;Body				NA				chr14:78922445-78922750	ClassC		NA
cg05938715	-4.18837	-1.52778	2.80971e-05	0.00853626	0.615307	0.117447	0.823609	0.0174046	0.208302	0.205173	chr8	110550945	-	cg05938715		NA	NA	NA	NA	NA	chr8:110551736-110552643	N_Shore	EBAG9;EBAG9	NM_198120;NM_004215	TSS1500;TSS1500				NA					ClassA	chr8:110551736-110552643*N_Shore	4
cg21243146	-4.18791	-1.88624	2.81529e-05	0.00853797	0.213513	0.108243	0.485184	0.0983199	0.271671	0.281931	chr3	86173605	-	cg21243146		NA	NA	NA	NA	NA		OpenSea							NA					ClassD		NA
cg20485225	-4.18681	-1.29278	2.82903e-05	0.00856354	0.400255	0.0266055	0.61816	0.0928046	0.217905	0.22025	chr16	6298848	-	cg20485225		NA	NA	NA	NA	NA		OpenSea	RBFOX1;RBFOX1;RBFOX1	NM_001142333;NM_018723;NM_001308117	5'UTR;5'UTR;Body		chr16:6298657-6298657		NA					ClassC		NA
cg06879998	-4.18642	-1.42163	2.83384e-05	0.00856635	0.60555	0.101031	0.805634	0.0171077	0.200084	0.198063	chr8	20112334	+	cg06879998		NA	NA	NA	NA	NA		OpenSea	LZTS1	NM_021020	Body				TRUE	8:20156431-20156964	8:20111856-20112344	Unclassified_Cell_type_specific		ClassC		NA
cg08003958	-4.18497	-1.23725	2.85203e-05	0.00860563	0.396914	0.0658985	0.607138	0.00364053	0.210224	0.211171	chr13	49561466	-	cg08003958		NA	NA	NA	NA	NA		OpenSea	FNDC3A;FNDC3A;FNDC3A	NM_001079673;NM_001278438;NR_103528	5'UTR;5'UTR;Body				NA					ClassC		NA
cg26200734	-4.18423	-1.54027	2.86132e-05	0.0086128	0.264973	0.0749932	0.507204	0.109467	0.242231	0.245865	chr16	73768983	+	cg26200734		NA	NA	NA	NA	NA		OpenSea							NA				chr16:73768965-73769255	ClassD		NA
cg02537385	-4.18211	-1.8375	2.88816e-05	0.00865608	0.111534	0.0404127	0.313448	0.153053	0.201914	0.194338	chr21	32879986	-	cg02537385		NA	NA	NA	NA	NA		OpenSea	TIAM1	NM_003253	5'UTR				NA				chr21:32879885-32880135	ClassC		NA
cg07942479	4.17961	1.63142	2.92012e-05	0.00873358	0.855392	0.0286214	0.649897	0.156159	-0.205495	-0.198141	chr4	185747981	-	cg07942479		NA	NA	NA	NA	NA	chr4:185746557-185747827	S_Shore	ACSL1	NM_001995	TSS1500				NA	4:185983309-185984991			chr4:185746200-185748370	ClassA	chr4:185746557-185747827*S_Shore	5
cg23304784	-4.17289	-1.60319	3.00757e-05	0.00890589	0.230473	0.072671	0.471481	0.120931	0.241009	0.244246	chr8	2179815	-	cg23304784		NA	NA	NA	NA	NA		OpenSea						CDMR	NA					ClassD		NA
cg01860545	-4.1713	-1.4929	3.02861e-05	0.00895495	0.575333	0.114054	0.792887	0.0286069	0.217554	0.216225	chr6	27355315	+	cg01860545		NA	NA	NA	NA	NA	chr6:27356492-27357020	N_Shore	ZNF391	NM_001076781	TSS1500				NA					ClassA	chr6:27356492-27357020*N_Shore	5
cg17973438	-4.1681	-1.44299	3.07147e-05	0.00904535	0.457165	0.101165	0.693943	0.0534006	0.236779	0.238993	chr2	165002378	+	cg17973438		NA	NA	NA	NA	NA		OpenSea							NA					ClassD		NA
cg17212834	-4.16724	-1.38238	3.0831e-05	0.0090675	0.294019	0.0436372	0.518928	0.1111	0.224909	0.226339	chr5	165765871	+	cg17212834		NA	NA	NA	NA	NA		OpenSea							NA					ClassD		NA
cg07685202	-4.16549	-1.63141	3.10691e-05	0.00911326	0.621195	0.0975018	0.830728	0.0718118	0.209533	0.213303	chr10	75139952	+	cg07685202		NA	NA	NA	NA	NA		OpenSea	ANXA7;ANXA7;ANXA7;ANXA7	NM_004034;NM_001156;NM_004034;NM_001156	ExonBnd;ExonBnd;Body;Body				NA					ClassC		NA
cg16786775	-4.16216	-1.86545	3.15246e-05	0.00920611	0.302592	0.102704	0.600957	0.161641	0.298365	0.309282	chr21	15854595	-	cg16786775		NA	NA	NA	NA	NA		OpenSea					chr21:15854421-15854421		NA		21:15854461-15854788	Unclassified_Cell_type_specific	chr21:15854560-15854795	ClassD		NA
cg17957761	4.1604	1.44087	3.17687e-05	0.00925699	0.519588	0.0677588	0.290288	0.100059	-0.2293	-0.234733	chr19	46478879	+	cg17957761		NA	NA	NA	NA	NA		OpenSea							NA				chr19:46478625-46479395	ClassD		NA
cg06726213	4.15731	1.38581	3.22015e-05	0.00933387	0.456013	0.0829731	0.245239	0.0635487	-0.210775	-0.212977	chr2	40630606	+	cg06726213		NA	NA	NA	NA	NA		OpenSea	SLC8A1;SLC8A1;SLC8A1;SLC8A1;SLC8A1	NM_001112801;NM_001112800;NM_001252624;NM_021097;NM_001112802	Body;Body;Body;Body;Body				NA				chr2:40630605-40630935	ClassC		NA
cg24425178	-4.15651	-1.38366	3.23146e-05	0.00935027	0.413133	0.0994268	0.645781	0.00502787	0.232649	0.234466	chr14	22519383	-	cg24425178		NA	NA	NA	NA	NA		OpenSea							NA					ClassD		NA
cg24492886	-4.15424	-1.70569	3.26369e-05	0.0093984	0.155599	0.0798629	0.359644	0.0199015	0.204045	0.212698	chr1	28474511	+	cg24492886		NA	NA	NA	NA	NA		OpenSea	PTAFR;PTAFR;PTAFR;PTAFR	NM_000952;NM_001164722;NM_001164721;NM_001164723	3'UTR;3'UTR;3'UTR;3'UTR				TRUE				chr1:28474245-28474935	ClassC		NA
cg14371792	-4.15414	-1.38944	3.26514e-05	0.00939848	0.380916	0.0646444	0.613868	0.0947969	0.232952	0.23622	chr2	208037561	-	cg14371792		NA	NA	NA	NA	NA		OpenSea							NA					ClassD		NA
cg06784841	-4.15228	-1.94702	3.29184e-05	0.0094507	0.383977	0.0343476	0.68651	0.199718	0.302533	0.322232	chr3	62523007	+	cg06784841		NA	NA	NA	NA	NA		OpenSea	CADPS;CADPS;CADPS	NM_003716;NM_183394;NM_183393	Body;Body;Body				NA					ClassC		NA
cg24990525	-4.14824	-1.32422	3.35045e-05	0.00957746	0.273568	0.00514085	0.485701	0.115862	0.212133	0.211753	chr1	47501744	-	cg24990525		NA	NA	NA	NA	NA		OpenSea	CYP4X1	NM_178033	Body				NA					ClassC		NA
cg21608953	4.14692	2.00798	3.36973e-05	0.00962429	0.508391	0.125319	0.221613	0.138634	-0.286778	-0.303962	chr21	16273878	-	cg21608953		NA	NA	NA	NA	NA		OpenSea							NA				chr21:16273825-16274315	ClassD		NA
cg22585758	-4.14396	-1.2425	3.41365e-05	0.00970624	0.488664	0.0618273	0.692454	0.0428719	0.203789	0.204712	chr8	30747192	-	cg22585758		NA	NA	NA	NA	NA		OpenSea							NA					ClassD		NA
cg26014185	4.14182	2.34408	3.44556e-05	0.00975491	0.592853	0.113352	0.255355	0.201682	-0.337498	-0.370694	chr6	10033784	+	cg26014185		NA	NA	NA	NA	NA		OpenSea							TRUE				chr6:10033460-10034030	ClassD		NA
cg12955127	4.13599	1.1936	3.53435e-05	0.00992555	0.647395	0.011316	0.446073	0.0818984	-0.201322	-0.202105	chr1	111990884	+	cg12955127		NA	NA	NA	NA	NA	chr1:111991304-111992202	N_Shore	WDR77;ATP5F1	NM_024102;NM_001688	Body;TSS1500			RDMR	NA					ClassA	chr1:111991304-111992202*N_Shore	5
cg24713177	-4.13434	-1.91421	3.55984e-05	0.00998223	0.121162	0.0678379	0.327744	0.10443	0.206581	0.210833	chr1	166010813	-	cg24713177		NA	NA	NA	NA	NA		OpenSea							NA					ClassD		NA
cg17133224	-4.13048	-1.3735	3.62004e-05	0.0100743	0.507717	0.0874835	0.726085	0.0543627	0.218368	0.219943	chr20	44236736	+	cg17133224		NA	NA	NA	NA	NA		OpenSea	WFDC9	NM_147198	3'UTR				NA					ClassC		NA
cg21385746	-4.12302	-1.51112	3.73943e-05	0.0102984	0.620079	0.10945	0.82327	0.0393721	0.203191	0.201791	chr2	105118572	-	cg21385746		NA	NA	NA	NA	NA		OpenSea	LOC150568	NR_015399	Body				NA	2:104484979-104485019				ClassC		NA
cg23515330	4.12228	1.75014	3.75136e-05	0.0103141	0.442996	0.0982763	0.202506	0.11067	-0.24049	-0.251353	chr13	45883505	+	cg23515330		NA	NA	NA	NA	NA	chr13:45885754-45886103	N_Shelf							NA		13:45883270-45884030	Unclassified		ClassB	chr13:45885754-45886103*N_Shelf	1
cg13259312	-4.11471	-1.30377	3.87665e-05	0.0105362	0.37356	0.0802932	0.593492	0.0304394	0.219932	0.22188	chr4	149478932	+	cg13259312		NA	NA	NA	NA	NA		OpenSea							NA					ClassD		NA
cg21038932	-4.11166	-1.27849	3.92828e-05	0.0105927	0.293992	0.0621628	0.500185	0.0485164	0.206193	0.208134	chr6	32730859	+	cg21038932		NA	NA	NA	NA	NA	chr6:32729342-32729877	S_Shore	HLA-DQB2	NR_003937	Body				NA					ClassA	chr6:32729342-32729877*S_Shore	9
cg19163058	-4.11015	-1.43002	3.95408e-05	0.0106031	0.337383	0.076741	0.574639	0.0945369	0.237256	0.240821	chr10	1595785	-	cg19163058		NA	NA	NA	NA	NA	chr10:1595542-1595792	Island	ADARB2	NM_018702	Body				NA	10:1585570-1585818				ClassA	chr10:1595542-1595792*Island	5
cg26772934	4.10972	1.33523	3.96134e-05	0.0106062	0.68502	0.0818927	0.466424	0.0412514	-0.218596	-0.221639	chr11	121288587	-	cg26772934		NA	NA	NA	NA	NA		OpenSea							NA					ClassD		NA
cg01134217	-4.10757	-1.38389	3.99838e-05	0.0106744	0.360277	0.0708704	0.591913	0.0900823	0.231636	0.234748	chr18	6363442	+	cg01134217		NA	NA	NA	NA	NA		OpenSea	L3MBTL4	NM_173464	5'UTR				NA				chr18:6363265-6363515	ClassC		NA
cg11138203	-4.10494	-1.56234	4.04423e-05	0.0107621	0.168205	0.0582742	0.370181	0.105814	0.201976	0.202893	chr8	36167988	-	cg11138203		NA	NA	NA	NA	NA		OpenSea							NA					ClassD		NA
cg07552260	-4.1017	-1.25045	4.10118e-05	0.01087	0.301619	0.0615804	0.504629	0.0354746	0.20301	0.204827	chr12	24281521	+	cg07552260		NA	NA	NA	NA	NA		OpenSea	SOX5;SOX5	NM_152989;NM_001261414	5'UTR;5'UTR				NA				chr12:24281400-24281655	ClassC		NA
cg11373114	-4.09999	-1.8608	4.1317e-05	0.0109203	0.134968	0.0756959	0.345266	0.0868025	0.210297	0.21714	chr20	25096068	+	cg11373114		NA	NA	NA	NA	NA		OpenSea							NA				chr20:25095865-25096155	ClassD		NA
cg21026390	-4.09903	-1.58087	4.14877e-05	0.010948	0.614143	0.130767	0.828613	0.0185302	0.214471	0.210587	chr6	6809288	-	cg21026390	rs78771992	0.037969	NA	NA	NA	NA		OpenSea							NA					ClassD		NA
cg11755441	-4.09555	-1.25885	4.21173e-05	0.0110657	0.287826	0.00469051	0.491812	0.102397	0.203987	0.203823	chr7	71803564	-	cg11755441		NA	NA	NA	NA	NA	chr7:71800757-71802768	S_Shore	CALN1;CALN1	NM_001017440;NM_031468	TSS1500;Body		chr7:71803548-71803548	RDMR	NA					ClassA	chr7:71800757-71802768*S_Shore	5
cg16778009	-4.09193	-1.39349	4.27798e-05	0.0111601	0.438928	0.106314	0.671333	0.0137135	0.232405	0.233913	chr3	3056548	-	cg16778009		NA	NA	NA	NA	NA		OpenSea	CNTN4;CNTN4	NM_175613;NM_175607	Body;Body				TRUE					ClassC		NA
cg06271127	-4.0887	-1.31055	4.33793e-05	0.0112632	0.325061	0.047954	0.542508	0.0946353	0.217447	0.21915	chr15	76366259	-	cg06271127		NA	NA	NA	NA	NA		OpenSea	C15orf27	NM_152335	5'UTR				NA				chr15:76366000-76366275	ClassC		NA
cg08822636	4.08661	1.50196	4.37722e-05	0.0113222	0.403438	0.067454	0.20014	0.0904501	-0.203298	-0.210362	chr18	56495808	+	cg08822636		NA	NA	NA	NA	NA		OpenSea							NA				chr18:56495740-56495975	ClassD		NA
cg09748749	4.08474	1.25113	4.41262e-05	0.0113858	0.549834	0.0350643	0.341976	0.087544	-0.207858	-0.210725	chr7	65540429	+	cg09748749		NA	NA	NA	NA	NA	chr7:65540543-65541104	N_Shore	ASL;ASL;ASL;ASL	NM_001024944;NM_001024943;NM_001024946;NM_000048	TSS1500;TSS1500;TSS1500;TSS1500				NA		7:65540308-65541919	Promoter_Associated	chr7:65540305-65540575	ClassA	chr7:65540543-65541104*N_Shore	2
cg25833171	-4.08354	-1.41998	4.43551e-05	0.0114271	0.412054	0.0505528	0.647147	0.117836	0.235093	0.240188	chr10	123240145	-	cg25833171		NA	NA	NA	NA	NA		OpenSea	FGFR2;FGFR2;FGFR2;FGFR2;FGFR2;FGFR2;FGFR2;FGFR2;FGFR2	NR_073009;NM_001144915;NM_001144916;NM_023029;NM_001144914;NM_001144917;NM_000141;NM_022970;NM_001144918	Body;Body;Body;Body;Body;Body;Body;Body;Body				NA					ClassC		NA
cg19821417	-4.07517	-1.17757	4.59814e-05	0.0117546	0.425736	0.0571784	0.625824	0.0223402	0.200088	0.200722	chr15	82233872	+	cg19821417		NA	NA	NA	NA	NA		OpenSea							NA					ClassD		NA
cg13788097	-4.07489	-1.7992	4.60366e-05	0.0117642	0.206893	0.0294145	0.47699	0.213441	0.270097	0.26856	chr3	62467612	+	cg13788097		NA	NA	NA	NA	NA		OpenSea	CADPS;CADPS;CADPS	NM_003716;NM_183394;NM_183393	Body;Body;Body				TRUE					ClassC		NA
cg02035061	-4.0729	-1.51518	4.64321e-05	0.0118151	0.430895	0.123246	0.681239	0.0428928	0.250343	0.253325	chr10	124718071	-	cg02035061		NA	NA	NA	NA	NA	chr10:124713268-124714249	S_Shelf							NA					ClassB	chr10:124713268-124714249*S_Shelf	2
cg17235383	-4.06814	-1.48757	4.73904e-05	0.0119443	0.377235	0.0974142	0.624796	0.0884407	0.247561	0.252214	chr3	84918834	+	cg17235383	rs73845145	0.044333	NA	NA	NA	NA		OpenSea	LINC00971	NR_033860	TSS200				NA					ClassC		NA
cg15110243	-4.06735	-1.33612	4.75503e-05	0.0119664	0.406732	0.0736937	0.631171	0.0754486	0.224439	0.227126	chr11	78501744	+	cg15110243		NA	NA	NA	NA	NA		OpenSea	ODZ4	NM_001098816	Body				TRUE					ClassC		NA
cg15991427	-4.06325	-1.50172	4.83933e-05	0.0121187	0.237295	0.0612256	0.465684	0.12517	0.228389	0.230033	chr1	213907167	+	cg15991427		NA	NA	NA	NA	NA		OpenSea							NA				chr1:213907145-213907330	ClassD		NA
cg19885702	-4.06258	-1.29519	4.85324e-05	0.0121398	0.301936	0.0114633	0.514449	0.11437	0.212513	0.212963	chr3	33253119	-	cg19885702		NA	NA	NA	NA	NA		OpenSea	SUSD5	NM_015551	Body				NA				chr3:33253020-33253235	ClassC		NA
cg19039872	-4.06227	-1.3193	4.85984e-05	0.0121471	0.313389	0.0799558	0.529164	0.0301027	0.215775	0.218649	chr22	40353362	+	cg19039872		NA	NA	NA	NA	NA		OpenSea	GRAP2;GRAP2;GRAP2;GRAP2;GRAP2	NM_001291826;NM_001291828;NM_004810;NM_001291824;NM_001291825	5'UTR;5'UTR;Body;Body;Body		chr22:40353323-40353323		NA				chr22:40353325-40353650	ClassC		NA
cg11661539	-4.06151	-1.43062	4.87558e-05	0.0121727	0.27721	0.0696941	0.50479	0.101001	0.22758	0.230421	chr11	24596336	+	cg11661539		NA	NA	NA	NA	NA		OpenSea	LUZP2;LUZP2;LUZP2	NM_001252008;NM_001252010;NM_001009909	5'UTR;Body;Body				NA					ClassC		NA
cg00469814	-4.05921	-2.40412	4.92384e-05	0.0122379	0.442217	0.230626	0.795634	0.0889314	0.353417	0.367886	chr4	188953677	+	cg00469814		NA	NA	NA	NA	NA		OpenSea						RDMR	NA	4:189190580-189190684			chr4:188953345-188953715	ClassD		NA
cg01369895	4.05622	1.92377	4.98724e-05	0.012363	0.679729	0.160026	0.372961	0.0861408	-0.306768	-0.320163	chr3	177182762	+	cg01369895		NA	NA	NA	NA	NA		OpenSea							TRUE				chr3:177182540-177182950	ClassC		NA
cg06023994	4.05386	1.82602	5.0379e-05	0.0124374	0.523677	0.116089	0.250326	0.135886	-0.273351	-0.28717	chr3	170137871	+	cg06023994		NA	NA	NA	NA	NA	chr3:170136242-170137886	Island	CLDN11	NM_005602	Body				NA	3:171619999-171620948				ClassA	chr3:170136242-170137886*Island	14
cg24155984	-4.04924	-1.59536	5.13838e-05	0.0126149	0.367409	0.104207	0.630239	0.112038	0.26283	0.26962	chr5	66127678	+	cg24155984		NA	NA	NA	NA	NA		OpenSea	MAST4;MAST4;MAST4	NM_015183;NM_001164664;NM_198828	Body;Body;Body				TRUE					ClassC		NA
cg06837308	-4.04858	-1.31673	5.1529e-05	0.0126414	0.50905	0.0587093	0.717529	0.0790052	0.208479	0.21183	chr4	10686335	-	cg06837308		NA	NA	NA	NA	NA		OpenSea	CLNK;CLNK	NM_052964;NM_052964	1stExon;5'UTR				NA				chr4:10686300-10686635	ClassC		NA
cg04687486	4.04817	1.26507	5.16204e-05	0.0126498	0.53877	0.0887075	0.327673	0.0118005	-0.211097	-0.211776	chr8	33330940	+	cg04687486		NA	NA	NA	NA	NA	chr8:33330164-33330878	S_Shore	FUT10	NM_032664	TSS1500				NA		8:33329120-33330972	Promoter_Associated	chr8:33329885-33330975	ClassA	chr8:33330164-33330878*S_Shore	6
cg12046314	4.04058	1.43943	5.33184e-05	0.0129223	0.80814	0.0194339	0.604032	0.145985	-0.204108	-0.199623	chr6	38317880	-	cg12046314		NA	NA	NA	NA	NA		OpenSea	BTBD9;BTBD9;BTBD9	NM_001099272;NM_152733;NM_052893	Body;Body;Body				TRUE				chr6:38317585-38317975	ClassC		NA
cg08007436	-4.02989	-1.87387	5.58037e-05	0.0133392	0.139678	0.0775622	0.357865	0.107875	0.218187	0.224017	chr3	190575949	+	cg08007436		NA	NA	NA	NA	NA		OpenSea	GMNC	NM_001146686	Body				NA					ClassC		NA
cg08272205	-4.02199	-1.49593	5.77077e-05	0.0136418	0.469009	0.130694	0.712661	0.00240207	0.243652	0.244756	chr10	97190690	+	cg08272205	rs73321240	0.02882	NA	NA	NA	NA		OpenSea	SORBS1;SORBS1;SORBS1;SORBS1;SORBS1;SORBS1;SORBS1;SORBS1;SORBS1;SORBS1;SORBS1;SORBS1	NM_001034954;NM_001034957;NM_001034955;NM_001290296;NM_001034956;NM_001290298;NM_001290297;NM_006434;NM_024991;NM_015385;NM_001290295;NM_001290294	Body;Body;Body;Body;Body;Body;Body;Body;Body;Body;Body;Body				NA		10:97189696-97190884	Unclassified		ClassC		NA
cg20514619	-4.01767	-1.22181	5.8776e-05	0.0137959	0.320372	0.056706	0.522027	0.0535896	0.201655	0.203121	chr8	76700149	+	cg20514619		NA	NA	NA	NA	NA		OpenSea							NA					ClassD		NA
cg10963949	4.01504	1.19185	5.94355e-05	0.0139015	0.570693	0.0676729	0.368833	0.0351457	-0.20186	-0.202876	chr1	173445463	+	cg10963949		NA	NA	NA	NA	NA	chr1:173445978-173447105	N_Shore	PRDX6	NM_004905	TSS1500			RDMR	NA					ClassA	chr1:173445978-173447105*N_Shore	3
cg04953185	-4.01289	-1.31841	5.99794e-05	0.0139695	0.261138	0.0528727	0.466795	0.0912162	0.205657	0.206839	chr1	167062151	-	cg04953185		NA	NA	NA	NA	NA		OpenSea							NA				chr1:167061940-167062170	ClassD		NA
cg21360910	-4.01296	-1.24585	5.99629e-05	0.0139695	0.483839	0.0131011	0.686142	0.0901504	0.202303	0.205899	chr3	45372241	-	cg21360910		NA	NA	NA	NA	NA		OpenSea							TRUE				chr3:45372105-45372330	ClassD		NA
cg23890383	-4.00287	-1.33544	6.25795e-05	0.014378	0.566598	0.0893153	0.766679	0.0448535	0.200081	0.200492	chr3	45913499	-	cg23890383		NA	NA	NA	NA	NA		OpenSea	LZTFL1;LZTFL1	NM_001276378;NM_001276379	5'UTR;Body		chr3:45913452-45913452		NA				chr3:45913360-45913615	ClassC		NA
cg19482261	-4.00114	-1.20621	6.30381e-05	0.0144433	0.362082	0.0681696	0.565507	0.0153488	0.203424	0.204858	chr13	67582577	+	cg19482261		NA	NA	NA	NA	NA		OpenSea	PCDH9;PCDH9	NM_020403;NM_203487	Body;Body				NA				chr13:67582340-67582610	ClassC		NA
cg06193939	3.99773	1.24325	6.39519e-05	0.014562	0.597037	0.0752017	0.386697	0.0506709	-0.210339	-0.212111	chr14	55541170	-	cg06193939		NA	NA	NA	NA	NA		OpenSea							NA					ClassD		NA
cg14835473	3.99696	1.54156	6.41604e-05	0.0145894	0.504268	0.113188	0.264073	0.0898975	-0.240195	-0.245349	chr3	111484412	+	cg14835473		NA	NA	NA	NA	NA		OpenSea	PLCXD2;PHLDB2;PLCXD2	NM_153268;NM_001134437;NM_001185106	Body;5'UTR;3'UTR				NA					ClassC		NA
cg09548390	-3.99657	-1.2155	6.42674e-05	0.0146037	0.485928	0.0643792	0.685937	0.047518	0.200009	0.201107	chr8	51555740	-	cg09548390		NA	NA	NA	NA	NA		OpenSea	SNTG1	NM_018967	Body				TRUE					ClassC		NA
cg19509393	3.99648	2.42644	6.429e-05	0.0146039	0.839543	0.134267	0.54536	0.0109509	-0.294183	-0.320376	chr2	177016490	+	cg19509393		NA	NA	NA	NA	NA	chr2:177016416-177016632	Island	HOXD4	NM_014621	1stExon				NA	2:176724663-176725225			chr2:177016425-177016575	ClassA	chr2:177016416-177016632*Island	3
cg02896783	-3.99089	-1.31667	6.58251e-05	0.0148457	0.482466	0.0997319	0.698648	0.00910332	0.216182	0.216578	chr17	26307065	+	cg02896783		NA	NA	NA	NA	NA		OpenSea							NA					ClassD		NA
cg25459301	-3.99094	-1.21917	6.58122e-05	0.0148457	0.319865	0.0210921	0.522033	0.095364	0.202168	0.202761	chr8	10941183	+	cg25459301		NA	NA	NA	NA	NA		OpenSea	XKR6	NM_173683	Body				TRUE					ClassC		NA
cg00872761	-3.99068	-1.53635	6.58847e-05	0.0148541	0.265965	0.0899067	0.505894	0.101886	0.239928	0.245031	chr22	32621344	+	cg00872761		NA	NA	NA	NA	NA		OpenSea	SLC5A4	NM_014227	Body				NA					ClassC		NA
cg11729363	-3.99024	-1.22751	6.60077e-05	0.0148768	0.330954	0.0412435	0.535435	0.0839825	0.204481	0.205643	chr3	183271175	+	cg11729363	rs115304683	0.011729	NA	NA	NA	NA		OpenSea	KLHL6	NM_130446	Body				TRUE				chr3:183270860-183271410	ClassC		NA
cg14074539	-3.98022	-1.27887	6.88516e-05	0.0153094	0.517516	0.0431877	0.718517	0.0847178	0.201001	0.204899	chr13	104660568	+	cg14074539		NA	NA	NA	NA	NA		OpenSea							TRUE				chr13:104660560-104660750	ClassD		NA
cg25459383	-3.97626	-1.54901	7.00068e-05	0.0155039	0.309058	0.0578264	0.561843	0.158016	0.252785	0.257601	chr10	122948144	+	cg25459383		NA	NA	NA	NA	NA		OpenSea							NA					ClassD		NA
cg23102092	-3.97373	-1.69418	7.0756e-05	0.0155864	0.559292	0.163375	0.806319	0.00454612	0.247028	0.243651	chr9	86095810	+	cg23102092		NA	NA	NA	NA	NA		OpenSea	FRMD3;FRMD3	NM_001244959;NM_174938	Body;Body				NA					ClassC		NA
cg24482756	-3.96948	-1.34304	7.20287e-05	0.0157737	0.23886	0.0187206	0.444863	0.130282	0.206003	0.204292	chr1	236463769	-	cg24482756		NA	NA	NA	NA	NA		OpenSea							NA					ClassD		NA
cg24479776	-3.96568	-1.31803	7.31883e-05	0.0159527	0.257823	0.0684389	0.460515	0.0624957	0.202692	0.205391	chr18	67067261	-	cg24479776		NA	NA	NA	NA	NA	chr18:67067509-67069168	N_Shore	DOK6	NM_152721	TSS1500				NA					ClassA	chr18:67069933-67070171*N_Shelf	2
cg12789837	-3.96222	-1.29837	7.42557e-05	0.0161163	0.453025	0.0300823	0.666359	0.105651	0.213335	0.217718	chr6	27375281	+	cg12789837		NA	NA	NA	NA	NA		OpenSea							NA				chr6:27375100-27375335	ClassD		NA
cg23610296	-3.96197	-1.59636	7.43331e-05	0.0161278	0.53545	0.101122	0.769425	0.101387	0.233975	0.241373	chr5	156276881	-	cg23610296		NA	NA	NA	NA	NA	chr5:156277302-156277685	N_Shore	PPP1R2P3	NR_038443	TSS1500				NA					ClassA	chr5:156277302-156277685*N_Shore	3
cg01134380	-3.96113	-1.85464	7.4595e-05	0.0161634	0.143454	0.0636357	0.373385	0.165714	0.229931	0.228084	chr17	3100768	-	cg01134380		NA	NA	NA	NA	NA		OpenSea	OR1A2	NM_012352	TSS200				NA					ClassC		NA
cg23622353	-3.95637	-1.66878	7.60978e-05	0.0163689	0.255316	0.0975196	0.512727	0.129369	0.257411	0.264181	chr6	44295389	-	cg23622353		NA	NA	NA	NA	NA		OpenSea							TRUE					ClassD		NA
cg00484798	-3.95477	-1.59132	7.66078e-05	0.0164363	0.31131	0.0294669	0.57102	0.182491	0.25971	0.265282	chr5	164654519	-	cg00484798	rs10476501	0.024138	NA	NA	NA	NA		OpenSea							NA					ClassD		NA
cg10862354	-3.95383	-1.23858	7.6909e-05	0.0164656	0.381783	0.0574771	0.591106	0.0751658	0.209323	0.211235	chr10	106561077	+	cg10862354		NA	NA	NA	NA	NA		OpenSea	SORCS3	NM_014978	Body				TRUE					ClassC		NA
cg26246544	3.94778	1.40391	7.88788e-05	0.0167092	0.699142	0.0814743	0.471937	0.0990153	-0.227205	-0.23097	chr1	109055541	-	cg26246544		NA	NA	NA	NA	NA		OpenSea							NA		1:109054888-109055601	Unclassified_Cell_type_specific		ClassD		NA
cg25448766	3.94545	1.40809	7.96517e-05	0.0168084	0.771805	0.0477708	0.560605	0.131887	-0.211199	-0.210757	chr1	25297458	-	cg25448766		NA	NA	NA	NA	NA		OpenSea							NA					ClassD		NA
cg25165060	3.94473	1.35542	7.98912e-05	0.0168268	0.454989	0.0290007	0.253585	0.106152	-0.201404	-0.208965	chr12	29891306	-	cg25165060		NA	NA	NA	NA	NA		OpenSea	TMTC1	NM_175861	Body				TRUE					ClassC		NA
cg04398972	-3.94038	-1.22645	8.13536e-05	0.0170057	0.411986	0.0612206	0.619311	0.0671621	0.207325	0.209164	chr4	75854895	+	cg04398972		NA	NA	NA	NA	NA	chr4:75858300-75859931	N_Shelf							NA					ClassB	chr4:75858300-75859931*N_Shelf	3
cg15005421	-3.94037	-1.47448	8.13565e-05	0.0170057	0.344218	0.116906	0.587804	0.0344439	0.243586	0.248682	chr6	76177392	+	cg15005421		NA	NA	NA	NA	NA		OpenSea	FILIP1	NM_015687	5'UTR				TRUE					ClassC		NA
cg14157584	-3.93656	-1.48264	8.26574e-05	0.0171835	0.484767	0.107757	0.720313	0.0831812	0.235546	0.239774	chr6	27563994	+	cg14157584		NA	NA	NA	NA	NA		OpenSea							NA					ClassD		NA
cg07112755	-3.93565	-1.58207	8.29735e-05	0.0172295	0.211187	0.0962328	0.432651	0.0464119	0.221464	0.22955	chr21	42694580	-	cg07112755		NA	NA	NA	NA	NA		OpenSea	FAM3B;FAM3B	NM_206964;NM_058186	Body;Body				TRUE				chr21:42694425-42694835	ClassC		NA
cg24699025	-3.93174	-1.23176	8.43336e-05	0.017437	0.419749	0.0721602	0.627893	0.0524378	0.208143	0.209768	chr3	165610644	-	cg24699025		NA	NA	NA	NA	NA		OpenSea							TRUE					ClassD		NA
cg08383695	3.92728	1.54626	8.59124e-05	0.0176313	0.577201	0.100106	0.326212	0.123044	-0.250989	-0.258838	chr6	10886346	+	cg08383695		NA	NA	NA	NA	NA	chr6:10887184-10887622	N_Shore	SYCP2L	NM_001040274	TSS1500				NA					ClassA	chr6:10887184-10887622*N_Shore	12
cg02132714	3.92676	1.9258	8.60964e-05	0.0176458	0.621061	0.192827	0.311093	0.0237659	-0.309968	-0.320662	chr17	46656690	+	cg02132714		NA	NA	NA	NA	NA	chr17:46655215-46655604	S_Shore	HOXB4	NM_024015	TSS1500			RDMR	NA	17:44011663-44011695			chr17:46656680-46657075	ClassA	chr17:46654053-46654369*S_Shelf	6
cg00613691	-3.92622	-1.20281	8.62898e-05	0.0176799	0.427391	0.0756681	0.631137	0.022526	0.203745	0.204748	chr14	22966344	+	cg00613691		NA	NA	NA	NA	NA		OpenSea							NA				chr14:22966080-22966495	ClassD		NA
cg14263946	-3.92571	-1.27598	8.6474e-05	0.0176958	0.283117	0.0605214	0.486572	0.0777107	0.203456	0.205271	chr9	24246151	+	cg14263946		NA	NA	NA	NA	NA		OpenSea							NA				chr9:24246060-24246295	ClassD		NA
cg04593270	-3.92529	-2.11367	8.66256e-05	0.0177104	0.103802	0.0701829	0.313581	0.129157	0.209779	0.213549	chr8	54308516	+	cg04593270		NA	NA	NA	NA	NA		OpenSea							NA					ClassD		NA
cg12528397	-3.92447	-1.41515	8.69196e-05	0.0177449	0.321176	0.0440122	0.554657	0.141553	0.233481	0.236591	chr3	62933670	+	cg12528397		NA	NA	NA	NA	NA		OpenSea							TRUE					ClassD		NA
cg23052520	-3.92028	-1.24384	8.84461e-05	0.0179258	0.462578	0.0886678	0.670319	0.00930547	0.207741	0.208376	chr11	18244784	-	cg23052520		NA	NA	NA	NA	NA		OpenSea							NA					ClassD		NA
cg21030133	3.91993	1.32819	8.85759e-05	0.0179376	0.741524	0.0685273	0.536648	0.0848804	-0.204876	-0.207344	chr4	74731069	-	cg21030133		NA	NA	NA	NA	NA	chr4:74734918-74735544	N_Shelf							NA					ClassB	chr4:74734918-74735544*N_Shelf	2
cg24042528	-3.91677	-1.22228	8.97442e-05	0.0180682	0.33363	0.0752896	0.536362	0.00495415	0.202733	0.204886	chr19	51574773	-	cg24042528		NA	NA	NA	NA	NA		OpenSea							NA					ClassD		NA
cg08647621	-3.916	-1.76226	9.00292e-05	0.0180938	0.355015	0.143125	0.640859	0.106175	0.285844	0.296208	chr5	27437623	-	cg08647621		NA	NA	NA	NA	NA		OpenSea							NA					ClassD		NA
cg09808211	-3.9145	-1.37216	9.0591e-05	0.0181515	0.226826	0.0563879	0.429723	0.104903	0.202897	0.20379	chr8	10983041	+	cg09808211		NA	NA	NA	NA	NA		OpenSea	XKR6	NM_173683	Body				NA				chr8:10982625-10983095	ClassC		NA
cg26465547	-3.91372	-2.65928	9.08857e-05	0.0181668	0.473123	0.293325	0.846639	0.0212419	0.373516	0.379731	chr7	152602179	-	cg26465547	rs2535963	0.024311	NA	NA	NA	NA	chr7:152600496-152600950	S_Shore							NA					ClassB	chr7:152600496-152600950*S_Shore	1
cg01912101	-3.90999	-1.34247	9.23003e-05	0.0183938	0.229406	0.045911	0.429767	0.11221	0.200361	0.200135	chr17	56480386	+	cg01912101		NA	NA	NA	NA	NA		OpenSea	RNF43;RNF43;RNF43	NM_001305545;NM_017763;NM_001305544	TSS1500;Body;Body				NA					ClassC		NA
cg22348992	-3.90689	-1.29801	9.34912e-05	0.0185475	0.47402	0.0946593	0.687889	0.0414605	0.213869	0.2151	chr20	61979563	+	cg22348992		NA	NA	NA	NA	NA	chr20:61979255-61979573	Island	CHRNA4	NM_000744	Body				NA	20:61448979-61450527				ClassA	chr20:61979255-61979573*Island	3
cg01544400	3.9042	1.21263	9.45376e-05	0.0186721	0.584157	0.0365252	0.379997	0.0958557	-0.20416	-0.206781	chr8	32715985	-	cg01544400		NA	NA	NA	NA	NA		OpenSea							TRUE				chr8:32715860-32716075	ClassD		NA
cg17044356	3.90256	1.29155	9.51811e-05	0.018748	0.504364	0.0265828	0.299443	0.108283	-0.204921	-0.210726	chr17	7758228	-	cg17044356		NA	NA	NA	NA	NA	chr17:7758607-7758980	N_Shore	TMEM88	NM_203411	TSS200				NA	17:7698879-7700277			chr17:7758145-7758690	ClassA	chr17:7756572-7757652*S_Shore	10
cg08392576	-3.89877	-1.25342	9.6682e-05	0.0189479	0.398102	0.0745932	0.609827	0.0625734	0.211726	0.213835	chr14	22391512	-	cg08392576		NA	NA	NA	NA	NA		OpenSea							NA					ClassD		NA
cg19199590	3.89105	1.42416	9.98099e-05	0.0193322	0.440969	0.128272	0.225916	0.0159915	-0.215052	-0.213214	chr11	62457677	-	cg19199590		NA	NA	NA	NA	NA	chr11:62455073-62455868	S_Shore	LRRN4CL	NM_203422	TSS1500				NA					ClassA	chr11:62455073-62455868*S_Shore	9
cg22855325	3.88468	1.66188	0.000102464	0.0196245	0.449587	0.124154	0.212985	0.0995265	-0.236602	-0.243859	chr11	19368277	+	cg22855325		NA	NA	NA	NA	NA	chr11:19366653-19368234	S_Shore							NA				chr11:19366885-19368395	ClassB	chr11:19366653-19368234*S_Shore	1
cg02021606	3.87651	1.33582	0.000105965	0.0200102	0.553995	0.0546175	0.335197	0.115495	-0.218798	-0.224231	chr21	44845925	+	cg02021606		NA	NA	NA	NA	NA		OpenSea	SIK1	NM_173354	Body	high-CpG:43670348-43670419			NA	21:43670261-43672603			chr21:44845480-44846855	ClassC		NA
cg07625849	3.87619	1.27603	0.000106106	0.0200248	0.612958	0.0977643	0.397795	0.0166469	-0.215162	-0.217546	chr17	46657978	+	cg07625849		NA	NA	NA	NA	NA	chr17:46658948-46660003	N_Shore	MIR10A	NR_029608	TSS1500			RDMR	NA				chr17:46657880-46658655	ClassA	chr17:46655215-46655604*S_Shelf	3
cg16413535	-3.87339	-1.43192	0.000107334	0.0201647	0.377218	0.0608094	0.614759	0.135538	0.237542	0.243158	chr4	164395149	-	cg16413535		NA	NA	NA	NA	NA	chr4:164394674-164395062	S_Shore	TKTL2	NM_032136	TSS200				NA					ClassA	chr4:164394674-164395062*S_Shore	8
cg06288131	-3.86635	-2.25712	0.000110476	0.0205421	0.110914	0.074272	0.356756	0.187538	0.245841	0.245613	chr3	139970779	-	cg06288131		NA	NA	NA	NA	NA		OpenSea	CLSTN2	NM_022131	Body				TRUE				chr3:139970545-139970850	ClassC		NA
cg13576452	-3.8654	-1.41959	0.000110907	0.020585	0.422056	0.104936	0.657464	0.0805287	0.235408	0.239513	chr14	44863453	+	cg13576452		NA	NA	NA	NA	NA		OpenSea							NA					ClassD		NA
cg22240492	-3.86203	-1.29112	0.000112448	0.0207773	0.420411	0.0944876	0.637673	0.0436316	0.217262	0.219318	chr2	4274951	-	cg22240492		NA	NA	NA	NA	NA		OpenSea							NA					ClassD		NA
cg01103871	-3.85974	-1.7068	0.00011351	0.0209127	0.227588	0.110058	0.476475	0.0971728	0.248887	0.25831	chr2	2051904	+	cg01103871		NA	NA	NA	NA	NA		OpenSea	MYT1L;MYT1L	NM_001303052;NM_015025	5'UTR;5'UTR				NA					ClassC		NA
cg11149864	3.85823	1.22079	0.000114211	0.0209924	0.594622	0.0869598	0.387946	0.0294374	-0.206676	-0.20839	chr7	92182028	-	cg11149864		NA	NA	NA	NA	NA		OpenSea							NA					ClassD		NA
cg24717159	3.85758	1.70691	0.000114517	0.0210371	0.378524	0.107186	0.16749	0.0970144	-0.211034	-0.219956	chr15	50474163	+	cg24717159		NA	NA	NA	NA	NA	chr15:50474322-50475186	N_Shore	SLC27A2;SLC27A2	NM_001159629;NM_003645	TSS1500;TSS1500				TRUE		15:50474146-50475737	Promoter_Associated_Cell_type_specific	chr15:50474045-50474195	ClassA	chr15:50474322-50475186*N_Shore	8
cg17263819	-3.85559	-1.26839	0.000115451	0.0211559	0.368472	0.0808303	0.581712	0.0603447	0.21324	0.215731	chr12	119697735	-	cg17263819		NA	NA	NA	NA	NA		OpenSea							NA					ClassD		NA
cg21721523	-3.85263	-1.7185	0.000116856	0.0213073	0.249378	0.129707	0.506013	0.0303008	0.256635	0.26864	chr6	28545703	-	cg21721523		NA	NA	NA	NA	NA		OpenSea	SCAND3	NM_052923	Body				NA					ClassC		NA
cg21356613	-3.85235	-2.02314	0.000116992	0.0213142	0.11322	0.0762122	0.319141	0.111656	0.205921	0.212657	chr11	5409870	+	cg21356613	rs77277106	0.026499	NA	NA	NA	NA		OpenSea	OR51M1;OR51B5;OR51B5	NM_001004756;NR_038321;NM_001005567	TSS1500;Body;5'UTR				NA					ClassC		NA
cg26792129	-3.84825	-1.53963	0.000118964	0.0215751	0.295571	0.117497	0.540737	0.0612585	0.245167	0.252537	chr1	99550256	-	cg26792129		NA	NA	NA	NA	NA		OpenSea	LOC100129620	NR_033940	Body				NA		1:99550112-99550294	Unclassified_Cell_type_specific	chr1:99550100-99550350	ClassC		NA
cg19451915	-3.84797	-1.40009	0.000119103	0.0215862	0.357895	0.104683	0.590831	0.0656491	0.232937	0.237232	chr7	52196709	-	cg19451915		NA	NA	NA	NA	NA		OpenSea							TRUE					ClassD		NA
cg03562870	3.84483	1.44122	0.000120636	0.0217523	0.604915	0.10432	0.365866	0.0998769	-0.23905	-0.244449	chr5	82636647	-	cg03562870		NA	NA	NA	NA	NA		OpenSea	XRCC4;XRCC4;XRCC4	NM_003401;NM_022406;NM_022550	Body;Body;Body				NA				chr5:82636360-82636690	ClassC		NA
cg02620147	-3.84242	-1.30336	0.000121825	0.021894	0.320532	0.0623588	0.535342	0.102125	0.21481	0.217186	chr8	26726143	-	cg02620147		NA	NA	NA	NA	NA	chr8:26721642-26724566	S_Shore							NA					ClassB	chr8:26721642-26724566*S_Shore	6
cg18133284	-3.84212	-1.6797	0.000121977	0.0218975	0.355665	0.0973939	0.628017	0.162156	0.272353	0.283077	chr3	63032108	-	cg18133284		NA	NA	NA	NA	NA		OpenSea							TRUE					ClassD		NA
cg16669395	-3.84186	-1.38441	0.000122107	0.0219089	0.230943	0.0864187	0.431328	0.0118898	0.200385	0.206196	chr16	10208417	+	cg16669395		NA	NA	NA	NA	NA		OpenSea	GRIN2A;GRIN2A;GRIN2A	NM_001134407;NM_000833;NM_001134408	Body;Body;Body				NA				chr16:10208245-10208595	ClassC		NA
cg17312424	3.83638	1.78416	0.000124862	0.0222168	0.83098	0.100563	0.609372	0.0711982	-0.221608	-0.233188	chr4	95517497	-	cg17312424		NA	NA	NA	NA	NA		OpenSea	PDLIM5;PDLIM5;PDLIM5;PDLIM5;PDLIM5;PDLIM5	NM_001256428;NM_001256425;NM_001256426;NM_006457;NM_001011513;NM_001256427	Body;5'UTR;Body;Body;Body;Body				NA					ClassC		NA
cg23840467	-3.83335	-1.47474	0.00012641	0.022426	0.334763	0.0780882	0.577523	0.135981	0.24276	0.248114	chr10	127160713	-	cg23840467		NA	NA	NA	NA	NA		OpenSea							NA				chr10:127160645-127161075	ClassD		NA
cg03544926	-3.83156	-1.4165	0.000127331	0.0225219	0.507663	0.0538717	0.725225	0.118587	0.217562	0.225836	chr11	92142584	-	cg03544926		NA	NA	NA	NA	NA		OpenSea	FAT3	NM_001008781	Body				NA					ClassC		NA
cg11338281	-3.83159	-1.40205	0.000127318	0.0225219	0.243009	0.0921989	0.450674	0.0159502	0.207665	0.213772	chr2	108312496	+	cg11338281		NA	NA	NA	NA	NA		OpenSea							NA					ClassD		NA
cg13530255	-3.83156	-1.82627	0.000127333	0.0225219	0.130886	0.0708484	0.337165	0.129896	0.206279	0.208431	chr5	165514762	+	cg13530255		NA	NA	NA	NA	NA		OpenSea					chr5:165514574-165514574		NA					ClassD		NA
cg04569615	3.82993	1.43848	0.000128178	0.0225885	0.71079	0.0848651	0.480701	0.117302	-0.230089	-0.234409	chr11	20622198	-	cg04569615		NA	NA	NA	NA	NA	chr11:20622720-20623399	N_Shore	SLC6A5	NM_004211	Body			RDMR	NA		11:20622134-20622207	Unclassified_Cell_type_specific	chr11:20621985-20622290	ClassA	chr11:20618197-20619920*S_Shelf	2
cg21525898	3.82921	1.23429	0.000128557	0.0226134	0.569602	0.0192693	0.363954	0.11338	-0.205648	-0.209595	chr16	64444016	-	cg21525898		NA	NA	NA	NA	NA		OpenSea							NA				chr16:64443880-64444090	ClassD		NA
cg18449136	-3.82742	-2.15306	0.000129494	0.0227027	0.13707	0.0927428	0.389777	0.159314	0.252707	0.260825	chr8	19866173	+	cg18449136		NA	NA	NA	NA	NA		OpenSea							TRUE					ClassD		NA
cg09391799	-3.82507	-1.63178	0.000130733	0.0228504	0.386618	0.132271	0.653369	0.10579	0.26675	0.274998	chr14	22890470	-	cg09391799		NA	NA	NA	NA	NA		OpenSea							NA				chr14:22890365-22890655	ClassD		NA
cg20698271	-3.82477	-1.40207	0.000130896	0.02286	0.387424	0.089476	0.620925	0.103752	0.233501	0.238268	chr4	11982621	+	cg20698271	rs74719694	0.011285	NA	NA	NA	NA		OpenSea							TRUE					ClassD		NA
cg09246479	3.82075	1.76193	0.000133046	0.0231143	0.420725	0.147477	0.182962	0.0889389	-0.237763	-0.24284	chr22	24891129	-	cg09246479		NA	NA	NA	NA	NA	chr22:24890412-24891453	Island	C22orf45;C22orf45;UPB1	NR_028483;NR_028484;NM_016327	TSS1500;TSS1500;TSS200				TRUE	22:23220176-23221453			chr22:24890445-24891375	ClassA	chr22:24890412-24891453*Island	16
cg27464514	-3.82041	-1.58096	0.000133232	0.0231346	0.230077	0.107257	0.45913	0.0500944	0.229053	0.238037	chr1	188126394	+	cg27464514		NA	NA	NA	NA	NA		OpenSea							NA					ClassD		NA
cg04338834	-3.81455	-1.79744	0.000136434	0.0234803	0.210709	0.0859502	0.473123	0.18131	0.262414	0.267166	chr14	22132021	-	cg04338834		NA	NA	NA	NA	NA		OpenSea	OR4E2	NM_001001912	TSS1500				NA					ClassC		NA
cg12653968	3.81391	1.99307	0.000136787	0.0235238	0.31601	0.186049	0.0985218	0.0250356	-0.217489	-0.202661	chr11	110729364	+	cg12653968		NA	NA	NA	NA	NA		OpenSea							NA				chr11:110729260-110729650	ClassD		NA
cg26033782	-3.80664	-1.30969	0.000140867	0.0239913	0.291117	0.020519	0.504042	0.137736	0.212925	0.213298	chr3	166783407	+	cg26033782		NA	NA	NA	NA	NA		OpenSea							NA					ClassD		NA
cg24810933	-3.80582	-1.38517	0.000141333	0.0240359	0.403356	0.00713093	0.631943	0.14743	0.228587	0.23509	chr5	177949147	+	cg24810933		NA	NA	NA	NA	NA	chr5:177952110-177952738	N_Shelf	COL23A1	NM_173465	Body				NA					ClassA	chr5:177945808-177946121*S_Shelf	1
cg08677579	3.80357	1.44806	0.000142624	0.0241453	0.444	0.139514	0.224787	0.000140075	-0.219213	-0.216913	chr2	200468559	-	cg08677579		NA	NA	NA	NA	NA	chr2:200468551-200468958	Island							NA	2:200176690-200177249			chr2:200468420-200469135	ClassB	chr2:200468551-200468958*Island	4
cg13168617	-3.8012	-1.35394	0.000143999	0.0242732	0.285897	0.0640534	0.503014	0.116447	0.217117	0.219379	chr2	107419745	+	cg13168617		NA	NA	NA	NA	NA		OpenSea	ST6GAL2;ST6GAL2	NM_001142351;NM_032528	3'UTR;3'UTR				NA					ClassC		NA
cg09992350	-3.80069	-1.35052	0.000144295	0.0242793	0.464897	0.030837	0.681933	0.126512	0.217036	0.224116	chr7	158093250	+	cg09992350		NA	NA	NA	NA	NA		OpenSea	PTPRN2;PTPRN2;PTPRN2	NM_002847;NM_130842;NM_130843	Body;Body;Body				NA	7:157785959-157786053			chr7:158093165-158093735	ClassC		NA
cg05492735	-3.80007	-1.83466	0.000144653	0.0242903	0.497889	0.143164	0.767021	0.125244	0.269132	0.281724	chr7	104445402	-	cg05492735		NA	NA	NA	NA	NA		OpenSea	LHFPL3	NM_199000	Body				NA					ClassC		NA
cg11330918	-3.7995	-1.24897	0.00014499	0.0243175	0.288083	0.0531644	0.488669	0.0959208	0.200586	0.201846	chr11	44949135	+	cg11330918		NA	NA	NA	NA	NA		OpenSea	TSPAN18	NM_130783	Body				NA		11:44948329-44949140	Unclassified	chr11:44948700-44949195	ClassC		NA
cg07226746	-3.78532	-1.54047	0.000153512	0.0252468	0.237854	0.108275	0.463586	0.0374671	0.225732	0.234506	chr12	14242419	+	cg07226746		NA	NA	NA	NA	NA		OpenSea							NA					ClassD		NA
cg18978654	-3.78261	-1.93312	0.00015519	0.0254093	0.117126	0.0454096	0.34446	0.208124	0.227334	0.214533	chr4	168156894	-	cg18978654		NA	NA	NA	NA	NA	chr4:168155005-168155765	S_Shore	SPOCK3;SPOCK3;SPOCK3;SPOCK3;SPOCK3;SPOCK3;SPOCK3;SPOCK3;SPOCK3	NM_001204353;NM_001204356;NM_016950;NM_001204352;NM_001204354;NM_001040159;NM_001251967;NM_001204358;NM_001204355	TSS1500;TSS1500;TSS1500;TSS1500;TSS1500;TSS1500;TSS1500;TSS1500;TSS1500			RDMR	NA					ClassA	chr4:168155005-168155765*S_Shore	8
cg25174946	-3.7816	-1.28076	0.000155824	0.0254492	0.323338	0.0695128	0.534412	0.0915342	0.211074	0.213639	chr10	37228631	+	cg25174946	rs76285663	0.047309	NA	NA	NA	NA		OpenSea							NA					ClassD		NA
cg07616729	-3.78036	-1.21239	0.000156602	0.0255269	0.435897	0.037064	0.63846	0.0992031	0.202563	0.205764	chr6	123778013	+	cg07616729		NA	NA	NA	NA	NA		OpenSea	HRAT13;TRDN;TRDN	NR_110844;NM_006073;NM_001251987	Body;Body;Body				NA					ClassC		NA
cg23363372	-3.77938	-1.34402	0.000157217	0.0255892	0.250399	0.0765402	0.454175	0.0791744	0.203775	0.207167	chr20	59568693	-	cg23363372		NA	NA	NA	NA	NA		OpenSea							NA					ClassD		NA
cg16371838	-3.77804	-1.35054	0.000158065	0.0256581	0.451754	0.0984348	0.674239	0.0781335	0.222485	0.225908	chr8	1108682	-	cg16371838	rs17065713	0.032024	NA	NA	NA	NA	chr8:1105083-1105435	S_Shelf							NA	8:1096089-1096140				ClassB	chr8:1106363-1106569*S_Shelf	2
cg13561855	3.76972	1.74846	0.000163432	0.0261576	0.574382	0.175332	0.293637	0.07544	-0.280746	-0.288623	chr14	52735840	-	cg13561855		NA	NA	NA	NA	NA	chr14:52734207-52735486	S_Shore	PTGDR	NM_000953	Body			CDMR	NA	14:51803958-51805603				ClassA	chr14:52734207-52735486*S_Shore	4
cg07539798	3.76897	1.45202	0.000163922	0.0261834	0.717986	0.056387	0.484974	0.161217	-0.233011	-0.235564	chr5	140811312	+	cg07539798		NA	NA	NA	NA	NA	chr5:140810494-140812617	Island	PCDHGA4;PCDHGA11;PCDHGA11;PCDHGA9;PCDHGA1;PCDHGB1;PCDHGB6;PCDHGA12;PCDHGB3;PCDHGB7;PCDHGA6;PCDHGA8;PCDHGA10;PCDHGA12;PCDHGA5;PCDHGB4;PCDHGA3;PCDHGA2;PCDHGA7;PCDHGB2;PCDHGB5	NM_018917;NM_032092;NM_018914;NM_018921;NM_018912;NM_018922;NM_018926;NM_032094;NM_018924;NM_018927;NM_018919;NM_032088;NM_018913;NM_003735;NM_018918;NM_003736;NM_018916;NM_018915;NM_018920;NM_018923;NM_018925	Body;Body;Body;Body;Body;Body;Body;1stExon;Body;Body;Body;Body;Body;1stExon;Body;Body;Body;Body;Body;Body;Body				NA	5:140791437-140791582			chr5:140810940-140811475	ClassA	chr5:140810494-140812617*Island	12
cg20899927	-3.75671	-1.46582	0.000172164	0.0270327	0.274131	0.107853	0.501872	0.0565448	0.227741	0.234609	chr1	237850626	-	cg20899927		NA	NA	NA	NA	NA		OpenSea	RYR2	NM_001035	Body				NA					ClassC		NA
cg10318280	-3.75595	-1.35688	0.000172683	0.0270899	0.33011	0.0963506	0.553255	0.0742786	0.223145	0.227399	chr16	61951894	+	cg10318280		NA	NA	NA	NA	NA		OpenSea	CDH8	NM_001796	Body				NA					ClassC		NA
cg18934981	-3.7547	-1.46408	0.000173552	0.0271782	0.237416	0.06442	0.459563	0.142466	0.222148	0.223483	chr1	248096861	-	cg18934981		NA	NA	NA	NA	NA	chr1:248100325-248100726	N_Shelf							NA					ClassB	chr1:248100325-248100726*N_Shelf	3
cg20121355	-3.75477	-1.96257	0.000173503	0.0271782	0.137086	0.0787765	0.370164	0.167458	0.233078	0.234826	chr10	82115040	-	cg20121355		NA	NA	NA	NA	NA	chr10:82116202-82117120	N_Shore	DYDC1;DYDC1;DYDC2;DYDC2;DYDC2;DYDC2;DYDC2	NM_001269053;NM_138812;NM_032372;NM_001270041;NR_070309;NR_070308;NM_001270042	5'UTR;5'UTR;TSS1500;TSS1500;Body;Body;Body				NA					ClassA	chr10:82116202-82117120*N_Shore	6
cg03950798	-3.75394	-1.36982	0.000174075	0.0272039	0.285198	0.100313	0.50092	0.032587	0.215722	0.221192	chr4	34669439	-	cg03950798		NA	NA	NA	NA	NA		OpenSea							NA					ClassD		NA
cg09049417	-3.75338	-1.29786	0.000174465	0.0272451	0.528113	0.0721329	0.729214	0.0866399	0.201101	0.20527	chr8	28421125	+	cg09049417		NA	NA	NA	NA	NA		OpenSea	FZD3	NM_017412	3'UTR				NA					ClassC		NA
cg19038490	-3.74344	-1.3566	0.000181516	0.0279905	0.271531	0.081729	0.483625	0.0887563	0.212095	0.215775	chr17	71733130	+	cg19038490		NA	NA	NA	NA	NA		OpenSea							NA					ClassC		NA
cg15657792	-3.7383	-1.84363	0.000185268	0.0283318	0.193299	0.104843	0.446043	0.143114	0.252744	0.261884	chr12	33803212	-	cg15657792		NA	NA	NA	NA	NA		OpenSea							NA					ClassD		NA
cg22604328	-3.72962	-1.42754	0.000191771	0.0288698	0.266919	0.0919919	0.488339	0.0931621	0.22142	0.226398	chr5	12571002	-	cg22604328	rs75493113	0.028646	NA	NA	NA	NA		OpenSea							NA				chr5:12570845-12571175	ClassD		NA
cg09767164	-3.72758	-1.54049	0.000193328	0.0289824	0.268849	0.117589	0.505847	0.0601453	0.236997	0.245555	chr10	6507158	-	cg09767164		NA	NA	NA	NA	NA		OpenSea	PRKCQ;PRKCQ;PRKCQ;PRKCQ	NM_001282645;NM_001282644;NM_001242413;NM_006257	Body;Body;Body;Body				NA				chr10:6507060-6507415	ClassC		NA
cg04232783	-3.72731	-1.33473	0.000193538	0.0289941	0.408738	0.0472663	0.630078	0.131641	0.22134	0.226801	chr12	24513927	-	cg04232783		NA	NA	NA	NA	NA		OpenSea	SOX5;SOX5	NM_152989;NM_001261414	5'UTR;5'UTR				TRUE				chr12:24513865-24514250	ClassC		NA
cg21272037	-3.72663	-1.23142	0.000194057	0.0290391	0.369296	0.0601309	0.576365	0.0962351	0.207069	0.209569	chr20	6920873	-	cg21272037		NA	NA	NA	NA	NA		OpenSea							NA				chr20:6920720-6920935	ClassD		NA
cg21682137	-3.72275	-1.94965	0.000197063	0.0293365	0.21038	0.0642261	0.501433	0.251124	0.291052	0.294924	chr19	57336525	+	cg21682137		NA	NA	NA	NA	NA		OpenSea	PEG3;PEG3;PEG3;ZIM2;ZIM2;ZIM2;PEG3;PEG3	NM_001146186;NM_001146185;NM_001146187;NM_001146327;NM_001146326;NM_015363;NM_006210;NM_001146184	TSS200;5'UTR;5'UTR;5'UTR;5'UTR;5'UTR;5'UTR;5'UTR				NA					ClassC		NA
cg12669892	-3.71927	-1.23324	0.000199799	0.0296042	0.338342	0.0222081	0.544284	0.124103	0.205943	0.20754	chr3	37727660	-	cg12669892		NA	NA	NA	NA	NA		OpenSea	ITGA9	NM_002207	Body				NA					ClassC		NA
cg14772884	3.71899	1.25299	0.00020002	0.0296105	0.542564	0.103686	0.333745	0.0403289	-0.208819	-0.210372	chr5	177548913	-	cg14772884		NA	NA	NA	NA	NA		OpenSea	N4BP3	NM_015111	Body				TRUE	5:177480770-177481520			chr5:177548385-177549055	ClassC		NA
cg02216951	-3.71789	-1.36182	0.000200892	0.0297063	0.338995	0.0506928	0.564787	0.142695	0.225792	0.229523	chr7	6660095	-	cg02216951		NA	NA	NA	NA	NA	chr7:6661875-6662695	N_Shore	ZNF853	NM_017560	Body				NA		7:6659742-6660118	Unclassified_Cell_type_specific		ClassA	chr7:6661875-6662695*N_Shore	5
cg05527785	3.71763	1.64735	0.000201098	0.0297152	0.510396	0.179639	0.250358	0.0138931	-0.260039	-0.260885	chr17	46656543	+	cg05527785		NA	NA	NA	NA	NA	chr17:46655215-46655604	S_Shore	HOXB4	NM_024015	TSS1500			RDMR	NA	17:44010789-44011543	17:46654740-46656622	Unclassified	chr17:46654025-46656595	ClassA	chr17:46654053-46654369*S_Shelf	6
cg05877892	-3.71625	-1.45018	0.000202205	0.0298073	0.233212	0.0934984	0.444999	0.0716108	0.211787	0.217964	chr16	62629517	+	cg05877892	rs77837327	0.022135	NA	NA	NA	NA		OpenSea							NA					ClassD		NA
cg01396065	-3.71279	-1.37548	0.000204991	0.0301175	0.256744	0.058589	0.470828	0.133819	0.214084	0.21521	chr3	193789440	+	cg01396065		NA	NA	NA	NA	NA	chr3:193788481-193789266	S_Shore							TRUE	3:195272123-195272161	3:193788099-193789448	Unclassified	chr3:193788325-193789515	ClassB	chr3:193788481-193789266*S_Shore	3
cg12677267	-3.71128	-1.32304	0.000206213	0.0302233	0.305168	0.0878671	0.51903	0.0780874	0.213862	0.217722	chr8	36602729	+	cg12677267		NA	NA	NA	NA	NA		OpenSea							TRUE					ClassD		NA
cg07732400	3.7042	1.33196	0.000212056	0.0307532	0.685588	0.102513	0.469733	0.0558745	-0.215856	-0.220703	chr12	122952778	-	cg07732400		NA	NA	NA	NA	NA		OpenSea					chr12:122952702-122952702		NA				chr12:122952560-122952875	ClassD		NA
cg17996092	3.70404	1.57231	0.000212195	0.03076	0.674699	0.147384	0.421105	0.00492268	-0.253594	-0.262763	chr6	138821007	+	cg17996092		NA	NA	NA	NA	NA		OpenSea	NHSL1;NHSL1	NM_001144060;NM_020464	TSS1500;Body				NA				chr6:138820985-138821195	ClassC		NA
cg25324653	-3.6963	-1.55902	0.000218766	0.0313307	0.181129	0.085086	0.383377	0.0899122	0.202248	0.20834	chr5	42175368	-	cg25324653		NA	NA	NA	NA	NA		OpenSea				low-CpG:42211114-42211151			NA					ClassC		NA
cg24620139	-3.69582	-1.40554	0.00021918	0.0313744	0.337037	0.119748	0.567777	0.0312897	0.23074	0.236301	chr5	100348746	+	cg24620139		NA	NA	NA	NA	NA		OpenSea							NA					ClassD		NA
cg05017309	-3.69139	-1.40165	0.000223029	0.0317089	0.41917	0.128312	0.652772	0.0407803	0.233602	0.236996	chr6	154361687	-	cg05017309		NA	NA	NA	NA	NA	chr6:154360586-154361008	S_Shore	OPRM1;OPRM1;OPRM1;OPRM1;OPRM1;OPRM1;OPRM1;OPRM1;OPRM1;OPRM1;OPRM1;OPRM1	NM_001145283;NM_001008503;NM_001145281;NM_001145282;NM_000914;NM_001145284;NM_001145286;NM_001008504;NM_001145285;NM_001145280;NM_001145279;NM_001008505	Body;Body;Body;Body;Body;Body;Body;Body;Body;5'UTR;Body;Body				NA					ClassA	chr6:154360586-154361008*S_Shore	1
cg03849286	-3.69116	-1.60932	0.000223232	0.0317213	0.310848	0.0782411	0.5709	0.181611	0.260051	0.267926	chr4	10658763	-	cg03849286		NA	NA	NA	NA	NA		OpenSea	CLNK	NM_052964	Body				TRUE				chr4:10658685-10658930	ClassC		NA
cg08691100	-3.68974	-1.54647	0.000224487	0.0318451	0.199563	0.0967614	0.407818	0.0610007	0.208256	0.216776	chr18	64417435	-	cg08691100		NA	NA	NA	NA	NA		OpenSea							NA					ClassD		NA
cg03713860	-3.68069	-1.36643	0.000232601	0.0325368	0.445878	0.051917	0.66735	0.134479	0.221473	0.228915	chr17	58623972	+	cg03713860		NA	NA	NA	NA	NA		OpenSea							NA				chr17:58623785-58624215	ClassD		NA
cg12828145	-3.67558	-1.45976	0.000237309	0.0329377	0.370174	0.123489	0.611818	0.0802002	0.241644	0.247581	chr1	194457955	+	cg12828145		NA	NA	NA	NA	NA		OpenSea							NA					ClassD		NA
cg06867875	-3.67498	-1.19125	0.000237866	0.0329873	0.393889	0.0723242	0.59521	0.0714822	0.201322	0.203518	chr19	55234625	-	cg06867875		NA	NA	NA	NA	NA		OpenSea	KIR3DL3	NM_153443	TSS1500				NA					ClassC		NA
cg21449256	-3.66934	-1.32132	0.000243177	0.0334165	0.449626	0.11859	0.669534	0.0308423	0.219908	0.221747	chr8	1336144	-	cg21449256		NA	NA	NA	NA	NA		OpenSea							NA	8:1323534-1323601			chr8:1335925-1336275	ClassD		NA
cg09889836	3.66894	2.24526	0.00024356	0.0334341	0.719348	0.180027	0.382917	0.184038	-0.336432	-0.365112	chr6	32035027	+	cg09889836		NA	NA	NA	NA	NA		OpenSea	TNXB	NM_019105	Body				NA					ClassC		NA
cg19902246	-3.66519	-1.38756	0.000247154	0.0336919	0.321625	0.0445141	0.550073	0.158108	0.228448	0.231927	chr5	7563792	-	cg19902246		NA	NA	NA	NA	NA		OpenSea	ADCY2	NM_020546	Body				TRUE					ClassC		NA
cg08142440	-3.66199	-1.31442	0.000250262	0.0339001	0.369199	0.0599359	0.588605	0.128098	0.219406	0.223534	chr11	41736649	-	cg08142440		NA	NA	NA	NA	NA		OpenSea	LINC01499	NR_120584	Body				NA					ClassC		NA
cg07711336	-3.6591	-1.21867	0.000253105	0.0341292	0.398876	0.0953038	0.604807	0.0308193	0.205931	0.208094	chr20	22488591	+	cg07711336		NA	NA	NA	NA	NA		OpenSea							NA				chr20:22488380-22488595	ClassD		NA
cg08718490	3.65775	1.73639	0.000254442	0.0342329	0.817227	0.0879865	0.582409	0.164777	-0.234818	-0.238539	chr4	52943099	+	cg08718490		NA	NA	NA	NA	NA	chr4:52942978-52943248	Island	SPATA18	NM_145263	Body				NA	4:52637736-52637979			chr4:52943020-52943395	ClassA	chr4:52942978-52943248*Island	4
cg01681502	-3.65387	-1.9397	0.000258321	0.0345532	0.204773	0.0773681	0.489656	0.24206	0.284883	0.289095	chr2	142343144	-	cg01681502		NA	NA	NA	NA	NA		OpenSea	LRP1B	NM_018557	Body		chr2:142343061-142343061		NA					ClassC		NA
cg16179048	-3.65385	-1.38191	0.000258335	0.0345532	0.534119	0.113204	0.746526	0.0715157	0.212407	0.214898	chr2	107536149	+	cg16179048		NA	NA	NA	NA	NA		OpenSea							TRUE					ClassD		NA
cg23997131	-3.64821	-1.44516	0.000264069	0.0350562	0.246389	0.0786318	0.466329	0.130188	0.21994	0.223073	chr1	147267029	+	cg23997131		NA	NA	NA	NA	NA		OpenSea							NA					ClassD		NA
cg15027610	-3.64751	-1.19794	0.000264791	0.035112	0.357428	0.0898772	0.557873	0.0160454	0.200445	0.203032	chr5	166150035	-	cg15027610		NA	NA	NA	NA	NA		OpenSea							NA				chr5:166150020-166150275	ClassD		NA
cg12448072	-3.63155	-1.75786	0.000281724	0.0364212	0.247854	0.116302	0.513309	0.158294	0.265455	0.27578	chr12	101995070	-	cg12448072		NA	NA	NA	NA	NA		OpenSea	MYBPC1;MYBPC1;MYBPC1;MYBPC1;MYBPC1;MYBPC1;MYBPC1;MYBPC1;MYBPC1;MYBPC1	NM_206821;NM_206820;NM_206819;NM_001254721;NM_001254720;NM_001254719;NM_002465;NM_001254722;NM_001254718;NM_001254723	Body;Body;Body;Body;Body;Body;Body;Body;Body;Body				NA					ClassC		NA
cg27330542	-3.63095	-1.51927	0.000282379	0.0364592	0.27071	0.104792	0.506884	0.116692	0.236173	0.242978	chr7	25113292	+	cg27330542		NA	NA	NA	NA	NA		OpenSea							NA		7:25113144-25113305	Unclassified_Cell_type_specific	chr7:25113100-25113390	ClassD		NA
cg24344394	-3.62337	-1.88418	0.000290787	0.0371091	0.169551	0.0928308	0.416455	0.176069	0.246904	0.251909	chr1	157790434	-	cg24344394		NA	NA	NA	NA	NA		OpenSea	FCRL1;FCRL1;FCRL1	NM_001159398;NM_052938;NM_001159397	TSS1500;TSS1500;TSS1500				NA					ClassC		NA
cg25705309	-3.6202	-1.53745	0.000294379	0.0373663	0.354919	0.124021	0.606607	0.115805	0.251687	0.259833	chr6	29343198	+	cg25705309		NA	NA	NA	NA	NA		OpenSea	OR12D3	NM_030959	TSS200				NA					ClassC		NA
cg26501689	-3.61954	-1.35414	0.000295124	0.0374194	0.247319	0.0136218	0.458755	0.165218	0.211437	0.209163	chr1	47603069	+	cg26501689		NA	NA	NA	NA	NA		OpenSea	CYP4A22;CYP4A22	NM_001010969;NM_001308102	TSS200;TSS200				NA				chr1:47602925-47603475	ClassC		NA
cg03141724	-3.61722	-1.46706	0.00029779	0.0376352	0.229309	0.0956161	0.441972	0.0883025	0.212663	0.219002	chr10	6507153	-	cg03141724		NA	NA	NA	NA	NA		OpenSea	PRKCQ;PRKCQ;PRKCQ;PRKCQ	NM_001282645;NM_001282644;NM_001242413;NM_006257	Body;Body;Body;Body				NA				chr10:6507060-6507415	ClassC		NA
cg01480969	-3.61497	-1.59359	0.000300386	0.0378099	0.233873	0.105775	0.468165	0.117071	0.234292	0.242083	chr2	154059578	-	cg01480969		NA	NA	NA	NA	NA		OpenSea							NA					ClassD		NA
cg11837293	3.6141	1.82679	0.000301393	0.0378889	0.582965	0.0616146	0.307521	0.216125	-0.275445	-0.300408	chr20	52356911	-	cg11837293	rs75365898	0.027368	NA	NA	NA	NA		OpenSea					chr20:52356771-52356771	DMR	NA		20:52356825-52356993	Unclassified_Cell_type_specific	chr20:52356520-52357375	ClassD		NA
cg13739851	-3.6123	-1.24015	0.000303494	0.038015	0.346956	0.0426755	0.554082	0.125876	0.207126	0.209536	chr12	98687424	-	cg13739851		NA	NA	NA	NA	NA		OpenSea							NA					ClassD		NA
cg20878463	-3.61219	-2.10296	0.000303623	0.0380169	0.263534	0.187916	0.574368	0.0163486	0.310834	0.335341	chr15	58358758	-	cg20878463		NA	NA	NA	NA	NA	chr15:58357309-58358776	Island	ALDH1A2;ALDH1A2;ALDH1A2	NM_003888;NM_001206897;NM_170696	TSS1500;TSS1500;TSS1500			DMR	NA	15:56144513-56146090	15:58357985-58359713	Unclassified	chr15:58356900-58358815	ClassA	chr15:58357309-58358776*Island	16
cg18643055	-3.61082	-1.38472	0.000305236	0.0381815	0.235491	0.0888504	0.438294	0.0786148	0.202803	0.208001	chr4	168159018	-	cg18643055		NA	NA	NA	NA	NA	chr4:168155005-168155765	S_Shelf							NA					ClassB	chr4:168155005-168155765*S_Shelf	1
cg10043666	3.60805	1.35888	0.000308513	0.0384258	0.511736	0.13733	0.290687	0.0207229	-0.221049	-0.221727	chr6	15552327	+	cg10043666		NA	NA	NA	NA	NA		OpenSea	DTNBP1;DTNBP1;DTNBP1;DTNBP1;DTNBP1;DTNBP1	NM_001271667;NM_001271669;NM_001271668;NM_032122;NR_036448;NM_183040	Body;Body;Body;Body;Body;Body				NA				chr6:15552065-15552350	ClassC		NA
cg04501273	-3.60364	-1.50394	0.000313794	0.0388056	0.208385	0.0885942	0.418655	0.107634	0.21027	0.215486	chr13	102670075	-	cg04501273		NA	NA	NA	NA	NA		OpenSea	FGF14	NM_175929	Body				NA					ClassC		NA
cg07606273	-3.60273	-1.65197	0.000314888	0.0388981	0.152513	0.0726968	0.354234	0.138068	0.201721	0.202759	chr18	24543826	-	cg07606273		NA	NA	NA	NA	NA		OpenSea	CHST9;CHST9	NM_031422;NM_001256316	Body;Body				NA					ClassC		NA
cg11409471	-3.60047	-1.38062	0.000317645	0.0391147	0.554204	0.120978	0.762437	0.0611885	0.208233	0.20933	chr15	97953947	+	cg11409471		NA	NA	NA	NA	NA		OpenSea	LOC101927286	NR_120324	Body				NA					ClassC		NA
cg04730866	-3.60023	-1.35564	0.000317934	0.0391285	0.302583	0.0971835	0.520423	0.0880395	0.217841	0.222701	chr3	97158366	+	cg04730866		NA	NA	NA	NA	NA		OpenSea	EPHA6;EPHA6	NM_001080448;NM_173655	Body;TSS200				TRUE				chr3:97158285-97158535	ClassC		NA
cg19721060	-3.59917	-1.61764	0.000319236	0.0392377	0.636609	0.14012	0.840909	0.0658882	0.2043	0.20393	chr8	124284568	-	cg19721060		NA	NA	NA	NA	NA	chr8:124286209-124287666	N_Shore	ZHX1;ZHX1	NM_007222;NM_001017926	5'UTR;5'UTR			RDMR	NA					ClassA	chr8:124286209-124287666*N_Shore	3
cg18078894	-3.59637	-1.51114	0.000322689	0.0394508	0.443764	0.0806839	0.683297	0.153263	0.239533	0.250905	chr15	81816832	-	cg18078894		NA	NA	NA	NA	NA		OpenSea							NA					ClassD		NA
cg10371050	-3.59339	-1.46872	0.000326404	0.0397793	0.271977	0.10459	0.500049	0.10352	0.228072	0.234601	chr10	133055449	-	cg10371050		NA	NA	NA	NA	NA	chr10:133058338-133058609	N_Shelf	TCERG1L	NM_174937	Body				NA				chr10:133055365-133055615	ClassA	chr10:133058338-133058609*N_Shelf	2
cg09438589	-3.59173	-1.25997	0.000328488	0.0399305	0.354262	0.0802087	0.564359	0.0960234	0.210097	0.213409	chr9	73771194	-	cg09438589		NA	NA	NA	NA	NA		OpenSea							NA					ClassD		NA
cg27024924	-3.59094	-1.33861	0.000329487	0.040015	0.509522	0.115178	0.722077	0.065969	0.212555	0.214736	chr6	21186517	+	cg27024924		NA	NA	NA	NA	NA		OpenSea	CDKAL1	NM_017774	Body				TRUE				chr6:21186205-21186550	ClassC		NA
cg11704397	-3.58904	-1.45585	0.000331894	0.0401604	0.368403	0.12927	0.608926	0.0788823	0.240522	0.246881	chr6	30831693	-	cg11704397		NA	NA	NA	NA	NA		OpenSea							NA					ClassD		NA
cg06522790	3.58286	1.33029	0.000339851	0.0407142	0.676515	0.0909035	0.458964	0.110475	-0.217551	-0.221991	chr1	173448972	+	cg06522790		NA	NA	NA	NA	NA	chr1:173445978-173447105	S_Shore	PRDX6	NM_004905	Body				NA				chr1:173448820-173449095	ClassA	chr1:173445978-173447105*S_Shore	2
cg06607784	-3.58176	-1.89135	0.000341286	0.0407903	0.185306	0.124828	0.428254	0.0770788	0.242948	0.259888	chr18	24421301	+	cg06607784		NA	NA	NA	NA	NA		OpenSea							NA					ClassD		NA
cg11614582	-3.58101	-1.8308	0.000342269	0.040851	0.240837	0.117644	0.51482	0.180471	0.273983	0.28537	chr10	68753629	-	cg11614582		NA	NA	NA	NA	NA		OpenSea	LOC101928961;LRRTM3;CTNNA3;CTNNA3	NR_111911;NM_178011;NM_013266;NM_001127384	Body;Body;Body;Body		chr10:68753444-68753444		NA					ClassC		NA
cg22052629	3.57873	1.86678	0.000345263	0.0411155	0.700619	0.10651	0.408346	0.227721	-0.292273	-0.30895	chr6	50060598	-	cg22052629		NA	NA	NA	NA	NA		OpenSea							NA					ClassD		NA
cg23809595	-3.57566	-1.85507	0.000349346	0.0414619	0.235662	0.148153	0.502134	0.0711941	0.266472	0.284131	chr2	77740542	-	cg23809595		NA	NA	NA	NA	NA		OpenSea	LRRTM4;LRRTM4	NM_001282924;NM_001134745	Body;Body				TRUE				chr2:77740405-77740650	ClassC		NA
cg00549951	-3.5732	-1.48992	0.000352643	0.0417345	0.599686	0.153267	0.811268	0.00344199	0.211582	0.206454	chr2	53699066	-	cg00549951	rs115140655	0.012598	NA	NA	NA	NA		OpenSea							NA					ClassD		NA
cg10522304	-3.5722	-1.95595	0.000353996	0.0418116	0.145211	0.100389	0.370064	0.120618	0.224852	0.236409	chr4	37140339	-	cg10522304		NA	NA	NA	NA	NA		OpenSea							NA		4:37140291-37140376	Unclassified_Cell_type_specific		ClassD		NA
cg26154904	-3.57034	-1.75747	0.000356517	0.0420195	0.248434	0.135806	0.509388	0.111934	0.260954	0.274517	chr7	31215719	-	cg26154904		NA	NA	NA	NA	NA		OpenSea							NA					ClassD		NA
cg00010743	-3.56833	-1.30971	0.00035927	0.0422313	0.465415	0.123283	0.681911	0.0345181	0.216496	0.218087	chr4	97231661	+	cg00010743		NA	NA	NA	NA	NA		OpenSea							NA					ClassD		NA
cg07849052	-3.56658	-1.80215	0.000361676	0.0423862	0.29959	0.155614	0.581542	0.123378	0.281953	0.297016	chr7	50445456	+	cg07849052		NA	NA	NA	NA	NA		OpenSea	IKZF1	NM_006060	Body				TRUE					ClassC		NA
cg23617067	-3.5589	-1.58732	0.000372412	0.0431484	0.367355	0.134834	0.62597	0.123876	0.258615	0.26831	chr1	220292508	+	cg23617067		NA	NA	NA	NA	NA		OpenSea	IARS2;MIR194-1;MIR215	NM_018060;NR_029711;NR_029628	Body;TSS1500;TSS1500				NA				chr1:220292460-220292675	ClassC		NA
cg25048100	-3.5575	-1.27934	0.000374396	0.0433147	0.371504	0.113391	0.58544	0.0169059	0.213936	0.217632	chr6	167649539	-	cg25048100		NA	NA	NA	NA	NA		OpenSea							NA	6:167569477-167569832			chr6:167649105-167650175	ClassD		NA
cg18497211	-3.55592	-1.84815	0.000376662	0.0434963	0.102698	0.033567	0.308762	0.209871	0.206064	0.186025	chr21	15579361	+	cg18497211	rs17001303	0.020708	NA	NA	NA	NA		OpenSea	LIPI;LIPI;LIPI;LIPI;LIPI	NM_198996;NM_001303001;NM_001302999;NM_001302998;NM_001303000	TSS200;Body;Body;Body;Body				NA					ClassC		NA
cg25010400	-3.5542	-1.25605	0.000379125	0.0436666	0.378427	0.109009	0.589145	0.0262819	0.210718	0.214001	chr3	169099429	+	cg25010400		NA	NA	NA	NA	NA		OpenSea	MECOM	NM_004991	Body				NA					ClassC		NA
cg12160467	-3.55091	-1.39075	0.000383895	0.0439865	0.294648	0.0627956	0.519383	0.156472	0.224735	0.227706	chr13	96085391	+	cg12160467		NA	NA	NA	NA	NA	chr13:96086047-96086276	N_Shore	CLDN10;CLDN10	NM_001160100;NM_182848	TSS1500;TSS1500				NA					ClassA	chr13:96086047-96086276*N_Shore	10
cg18000566	-3.54582	-1.38852	0.000391386	0.044544	0.439226	0.100326	0.665838	0.116348	0.226612	0.233105	chr3	2933644	-	cg18000566		NA	NA	NA	NA	NA		OpenSea	CNTN4;CNTN4;CNTN4;CNTN4	NM_175613;NM_001206956;NM_001206955;NM_175607	TSS1500;TSS1500;Body;Body				NA					ClassC		NA
cg12033779	-3.54388	-1.22655	0.000394283	0.0447435	0.46692	0.0882045	0.669207	0.0789453	0.202287	0.205233	chr8	810796	-	cg12033779		NA	NA	NA	NA	NA		OpenSea							TRUE	8:800768-800817				ClassC		NA
cg16864975	-3.54127	-1.20871	0.000398203	0.0449574	0.359162	0.0894808	0.561187	0.0621229	0.202025	0.205005	chr3	12043404	-	cg16864975	rs113943193	0.017375	NA	NA	NA	NA	chr3:12045652-12046627	N_Shelf							NA					ClassB	chr3:12045652-12046627*N_Shelf	1
cg10909088	-3.53767	-2.0205	0.000403672	0.0453252	0.126635	0.0911873	0.343411	0.135426	0.216775	0.225522	chr1	158670876	+	cg10909088		NA	NA	NA	NA	NA		OpenSea	OR6K2	NM_001005279	TSS1500				NA					ClassC		NA
cg17228470	-3.53426	-1.37414	0.000408919	0.0456078	0.339815	0.124307	0.565101	0.0381062	0.225286	0.231217	chr3	62947581	-	cg17228470		NA	NA	NA	NA	NA		OpenSea							TRUE					ClassD		NA
cg14208486	-3.53269	-1.55767	0.000411356	0.045764	0.269442	0.0927377	0.513175	0.165063	0.243733	0.249674	chr5	163893564	-	cg14208486		NA	NA	NA	NA	NA		OpenSea	LOC101927835	NR_105064	Body				NA					ClassC		NA
cg02695116	-3.53123	-1.76358	0.000413627	0.0459088	0.53507	0.17594	0.789779	0.0936257	0.254709	0.260353	chr13	112517628	+	cg02695116		NA	NA	NA	NA	NA		OpenSea							NA	13:111565380-111565657				ClassD		NA
cg10362698	-3.52913	-1.74484	0.000416922	0.0461266	0.179399	0.113474	0.397792	0.0588805	0.218393	0.232835	chr1	248401797	+	cg10362698		NA	NA	NA	NA	NA		OpenSea	OR2M4	NM_017504	TSS1500				NA					ClassC		NA
cg12445258	3.52651	1.3703	0.000421069	0.0462927	0.448327	0.143812	0.237756	0.0184106	-0.210571	-0.208561	chr19	18654965	-	cg12445258		NA	NA	NA	NA	NA	chr19:18653766-18654531	S_Shore	FKBP8;FKBP8	NM_012181;NM_001308373	TSS1500;TSS1500				NA		19:18654006-18655139	Promoter_Associated	chr19:18654665-18655055	ClassA	chr19:18653766-18654531*S_Shore	6
cg13443938	-3.52624	-1.66147	0.000421513	0.0463183	0.204708	0.121516	0.426412	0.00422635	0.221704	0.236124	chr1	4087214	+	cg13443938		NA	NA	NA	NA	NA		OpenSea							TRUE	1:3987042-3987096			chr1:4087005-4087295	ClassD		NA
cg02334809	-3.52565	-1.59731	0.000422442	0.046348	0.177434	0.0783097	0.388652	0.147629	0.211218	0.212886	chr10	83645430	+	cg02334809		NA	NA	NA	NA	NA		OpenSea	NRG3;NRG3;NRG3	NM_001165972;NM_001010848;NM_001165973	Body;Body;Body				NA					ClassC		NA
cg05500106	3.52549	1.45785	0.000422707	0.0463575	0.744122	0.122087	0.527627	0.00944049	-0.216495	-0.22657	chr1	183858268	-	cg05500106		NA	NA	NA	NA	NA		OpenSea	RGL1;RGL1;RGL1;RGL1;RGL1	NM_015149;NM_001297670;NM_001297669;NM_001297671;NM_001297672	Body;Body;Body;Body;Body				TRUE					ClassC		NA
cg26486930	-3.52396	-1.84094	0.000425147	0.0465392	0.177362	0.120683	0.405651	0.0558805	0.228289	0.24535	chr11	113794443	+	cg26486930	rs77700897	0.025174	NA	NA	NA	NA		OpenSea	HTR3B	NM_006028	Body		chr11:113794254-113794254		NA					ClassC		NA
cg14843129	-3.52225	-1.51475	0.000427894	0.0466868	0.200675	0.0762609	0.413239	0.14701	0.212564	0.214097	chr5	75810564	-	cg14843129	rs77135009	0.013901	NA	NA	NA	NA		OpenSea	IQGAP2	NM_006633	Body				TRUE					ClassC		NA
cg04235280	-3.52133	-1.90246	0.000429383	0.0468233	0.154782	0.0757216	0.402229	0.21671	0.247448	0.244718	chr2	103097094	-	cg04235280		NA	NA	NA	NA	NA		OpenSea	SLC9A4	NM_001011552	Body		chr2:103096908-103096908		NA					ClassC		NA
cg26513841	-3.52126	-1.6586	0.000429499	0.0468233	0.35048	0.125081	0.617602	0.162743	0.267122	0.279474	chr14	26537343	-	cg26513841		NA	NA	NA	NA	NA		OpenSea							NA					ClassD		NA
cg21035483	-3.52036	-1.24934	0.000430963	0.0468981	0.377584	0.106803	0.58704	0.0437127	0.209456	0.21285	chr18	64161797	-	cg21035483		NA	NA	NA	NA	NA		OpenSea							NA					ClassD		NA
cg00990927	-3.51398	-1.26627	0.000441446	0.0476399	0.394218	0.0995377	0.606493	0.0801502	0.212276	0.215973	chr1	63715627	+	cg00990927		NA	NA	NA	NA	NA		OpenSea	LINC00466	NR_038252	Body				NA					ClassC		NA
cg05584666	-3.5106	-1.25434	0.00044709	0.0479405	0.350657	0.082384	0.559278	0.10122	0.20862	0.212142	chr14	107147661	-	cg05584666		NA	NA	NA	NA	NA		OpenSea							NA		14:107147098-107148671	Unclassified	chr14:107147645-107147910	ClassD		NA
cg13028819	-3.50803	-2.76146	0.000451437	0.0482544	0.29611	0.252253	0.688811	0.16532	0.3927	0.444151	chr7	156157689	+	cg13028819	rs116649463	0.021883	NA	NA	NA	NA		OpenSea							NA	7:155850437-155850708				ClassD		NA
cg19669126	-3.50645	-1.50113	0.000454133	0.0484644	0.266824	0.0625454	0.504094	0.186521	0.23727	0.239938	chr17	11787631	-	cg19669126		NA	NA	NA	NA	NA		OpenSea	DNAH9;DNAH9	NM_004662;NM_001372	5'UTR;Body				NA					ClassC		NA
cg13444270	3.50242	1.34696	0.000461044	0.0488994	0.495317	0.111343	0.283327	0.0956005	-0.211989	-0.216886	chr3	177412572	-	cg13444270		NA	NA	NA	NA	NA		OpenSea	LINC00578	NR_047568	Body				TRUE					ClassC		NA
cg09055992	-3.50064	-1.31072	0.000464144	0.0490979	0.50623	0.0636158	0.709962	0.121356	0.203733	0.211534	chr8	1626697	-	cg09055992		NA	NA	NA	NA	NA		OpenSea	DLGAP2	NM_004745	Body				NA	8:1613790-1614105			chr8:1626405-1626795	ClassC		NA
cg27442871	-3.50035	-1.47167	0.000464655	0.0491127	0.42263	0.157837	0.666162	0.0082761	0.243533	0.247726	chr9	122984045	+	cg27442871	rs34712256	0.028793	NA	NA	NA	NA		OpenSea					chr9:122984020-122984020		NA					ClassD		NA
cg26773373	-3.49901	-1.39317	0.000466987	0.0492809	0.511395	0.138136	0.731825	0.05488	0.22043	0.221774	chr10	23475071	-	cg26773373		NA	NA	NA	NA	NA		OpenSea							NA					ClassD		NA
cg08695442	-3.49864	-1.57252	0.000467646	0.0493268	0.233577	0.0451971	0.475731	0.212206	0.242154	0.241277	chr14	37187857	+	cg08695442		NA	NA	NA	NA	NA		OpenSea	SLC25A21;SLC25A21	NM_001171170;NM_030631	Body;Body				NA					ClassC		NA
cg10236261	-3.49518	-1.99974	0.000473746	0.0497881	0.130417	0.098701	0.340639	0.0998405	0.210222	0.224242	chr12	110573183	+	cg10236261	rs79498242	0.020095	NA	NA	NA	NA		OpenSea	IFT81;IFT81;IFT81	NM_001143779;NM_014055;NM_031473	Body;Body;Body				TRUE					ClassC		NA
cg06645081	3.4948	1.45766	0.000474411	0.0498101	0.758367	0.108565	0.544509	0.0890298	-0.213857	-0.22183	chr15	85553820	+	cg06645081	rs68115999	0.033364	NA	NA	NA	NA		OpenSea	PDE8A;PDE8A;PDE8A	NM_001243137;NM_173454;NM_002605	5'UTR;Body;Body				NA				chr15:85553540-85553915	ClassC		NA
cg27420415	-3.49343	-1.6641	0.000476851	0.049924	0.164854	0.0797255	0.377369	0.15481	0.212515	0.213983	chr16	76349255	+	cg27420415		NA	NA	NA	NA	NA		OpenSea	CNTNAP4;CNTNAP4	NM_033401;NM_138994	Body;Body				NA					ClassC		NA

## Sheet: Table S03
Supplementary Table S03. Differentially methylated CpGs with adjusted p-value < 0.05 and △β > 0.2 in RS DSF
ID_REF	tstat_limma	beta_limma	Pval_limma	AdjPval_limma	Mean_beta_RS	Sd_beta_RS	Mean_beta_Young	Sd_beta_Young	Delta_Young_RS	Estimated_BetaDifference	chr	pos	strand	Name	Probe_rs	Probe_maf	CpG_rs	CpG_maf	SBE_rs	SBE_maf	Islands_Name	Relation_to_Island	UCSC_RefGene_Name	UCSC_RefGene_Accession	UCSC_RefGene_Group	Phantom4_Enhancers	Phantom5_Enhancers	DMR	X450k_Enhancer	HMM_Island	Regulatory_Feature_Name	Regulatory_Feature_Group	DNase_Hypersensitivity_NAME	Class	BOP	n.CpG
cg20209308	25.0331	6.32213	2.66822e-138	1.768e-132	0.495111	0.0178119	0.0121627	0.00164689	-0.482948	-0.482998	chr22	19137306	-	cg20209308		NA	NA	NA	NA	NA	chr22:19136293-19138512	Island	GSC2	NM_005315	Body			DMR	NA	22:17516155-17518857	22:19136359-19137652	Unclassified_Cell_type_specific	chr22:19136885-19137415	ClassA	chr22:19136293-19138512*Island	10
cg27366766	23.6922	6.23358	4.33883e-124	1.43749e-118	0.991936	0.000778019	0.621215	0.0152916	-0.370721	-0.370688	chr17	56565286	-	cg27366766		NA	NA	NA	NA	NA	chr17:56564854-56565891	Island	HSF5	NM_001080439	1stExon				NA	17:53919749-53920947	17:56564561-56565970	Unclassified	chr17:56564925-56566075	ClassA	chr17:56564854-56565891*Island	5
cg20293609	-22.5502	-6.25446	1.33616e-112	2.95121e-107	0.0257333	0.00220967	0.666723	0.0551367	0.64099	0.642209	chr1	86048540	-	cg20293609		NA	NA	NA	NA	NA	chr1:86046362-86047240	S_Shore	CYR61	NM_001554	Body				NA	1:85821046-85821179			chr1:86048400-86048610	ClassA	chr1:86046362-86047240*S_Shore	8
cg10849662	-19.1496	-4.68748	9.75091e-82	1.61527e-76	0.0229172	0.00160597	0.376273	0.00440111	0.353356	0.353392	chr17	51799920	-	cg10849662		NA	NA	NA	NA	NA		OpenSea							NA				chr17:51799845-51800095	ClassD		NA
cg26298722	18.8294	4.93352	4.33571e-79	5.74581e-74	0.482167	0.0242394	0.0295652	0.000271083	-0.452602	-0.452566	chr19	46283045	+	cg26298722		NA	NA	NA	NA	NA	chr19:46282544-46283127	Island	DMPK;DMPK;DMPK;DMPK;DMPK;DMPK;DMPK;DMPK;DMPK;DMPK;DMPK;DMPK	NM_001288765;NM_001081560;NM_001081562;NM_004409;NM_001288766;NM_001288764;NM_001081563;NM_001081562;NM_001081560;NM_004409;NM_001288764;NM_001288766	TSS200;ExonBnd;ExonBnd;ExonBnd;ExonBnd;ExonBnd;1stExon;Body;Body;Body;Body;Body				NA	19:50974254-50974897	19:46281868-46284078	Unclassified	chr19:46282780-46283075	ClassA	chr19:46280554-46281042*S_Shelf	4
cg16848280	-18.6803	-4.44976	7.16515e-78	7.9129e-73	0.0487003	0.00126801	0.52786	0.0415858	0.47916	0.479268	chr17	16184694	+	cg16848280		NA	NA	NA	NA	NA		OpenSea	MIR1288;PIGL	NR_031698;NM_004278	TSS1500;Body				NA					ClassC		NA
cg27634902	18.4911	5.37905	2.43722e-76	2.30705e-71	0.982619	0.000943211	0.574949	0.0923428	-0.40767	-0.406359	chr14	21567796	-	cg27634902		NA	NA	NA	NA	NA	chr14:21566540-21566822	S_Shore	ZNF219;ZNF219;TMEM253;ZNF219	NM_001102454;NM_016423;NM_001146683;NM_001101672	5'UTR;TSS1500;5'UTR;TSS1500				NA				chr14:21566525-21567855	ClassA	chr14:21566540-21566822*S_Shore	11
cg14078100	-18.0003	-4.43811	1.9389e-72	1.60593e-67	0.0349638	0.0021916	0.439611	0.0273201	0.404647	0.404607	chr11	29303808	+	cg14078100		NA	NA	NA	NA	NA		OpenSea							TRUE				chr11:29303800-29304030	ClassD		NA
cg15062757	-17.4352	-4.19019	4.46173e-68	3.2849e-63	0.040388	0.00216893	0.434275	0.022125	0.393887	0.393865	chr14	60101852	-	cg15062757		NA	NA	NA	NA	NA		OpenSea	RTN1	NM_021136	Body				NA					ClassC		NA
cg07345515	-17.3195	-4.35572	3.35485e-67	2.22297e-62	0.0291843	0.00239997	0.380405	0.000834926	0.35122	0.35129	chr6	32054771	+	cg07345515		NA	NA	NA	NA	NA	chr6:32055067-32055601	N_Shore	TNXB	NM_019105	Body				TRUE				chr6:32053600-32054915	ClassA	chr6:32055067-32055601*N_Shore	16
cg15815333	17.1702	4.26584	4.43988e-66	2.67448e-61	0.258231	0.014768	0.0177601	0.000496847	-0.240471	-0.240275	chr10	22765209	-	cg15815333		NA	NA	NA	NA	NA	chr10:22764708-22767050	Island					chr10:22764995-22764995	DMR	NA	10:22804715-22807056	10:22764709-22765551	Unclassified_Cell_type_specific	chr10:22764665-22767175	ClassB	chr10:22764708-22767050*Island	8
cg14739664	17.1274	5.94499	9.27256e-66	4.72626e-61	0.988864	0.00121717	0.588848	0.117867	-0.400016	-0.397437	chr5	140683467	+	cg14739664		NA	NA	NA	NA	NA	chr5:140683195-140683773	Island	SLC25A2;SLC25A2	NM_031947;NM_031947	1stExon;5'UTR				NA	5:140663361-140663957				ClassA	chr5:140683195-140683773*Island	8
cg23505788	17.1287	4.19971	9.06933e-66	4.72626e-61	0.95429	0.00295689	0.53226	0.0111116	-0.42203	-0.422092	chr7	5666411	+	cg23505788		NA	NA	NA	NA	NA		OpenSea	RNF216;RNF216	NM_207111;NM_207116	Body;Body				TRUE				chr7:5666205-5666475	ClassC		NA
cg21983607	-16.9002	-4.67236	4.48614e-64	2.12327e-59	0.0501876	0.00512311	0.572861	0.0270448	0.522673	0.52298	chr4	113135212	+	cg21983607		NA	NA	NA	NA	NA		OpenSea							TRUE				chr4:113135060-113135335	ClassD		NA
cg23501373	16.7751	4.10094	3.71304e-63	1.64021e-58	0.468205	0.00628585	0.0492421	0.00952197	-0.418963	-0.419398	chr5	137194119	-	cg23501373	rs149675996	0.0124	NA	NA	NA	NA		OpenSea							NA				chr5:137194000-137194215	ClassD		NA
cg08493921	-16.6906	-4.07841	1.53327e-62	6.3498e-58	0.0743241	0.00425276	0.575211	0.0278167	0.500887	0.50109	chr4	31996756	+	cg08493921		NA	NA	NA	NA	NA		OpenSea							TRUE					ClassD		NA
cg12777730	16.629	4.0117	4.29813e-62	1.6753e-57	0.930301	0.00339345	0.453091	0.0279679	-0.47721	-0.477342	chr10	63657985	+	cg12777730		NA	NA	NA	NA	NA		OpenSea							TRUE					ClassD		NA
cg06659691	-16.5153	-4.26283	2.84818e-61	1.04847e-56	0.0390355	0.00337594	0.437487	0.0175269	0.398451	0.398518	chr4	81134512	-	cg06659691		NA	NA	NA	NA	NA		OpenSea							TRUE				chr4:81134340-81134875	ClassD		NA
cg07838270	16.2327	5.08108	2.96249e-59	1.03315e-54	0.981392	0.000756415	0.606305	0.112832	-0.375086	-0.372181	chr16	86861522	+	cg07838270		NA	NA	NA	NA	NA		OpenSea							NA	16:85418746-85419059			chr16:86861005-86861535	ClassD		NA
cg24073692	-16.2235	-3.84094	3.43834e-59	1.13915e-54	0.0277714	0.00128832	0.290475	0.0198452	0.262703	0.262525	chr18	56251862	-	cg24073692		NA	NA	NA	NA	NA		OpenSea	ALPK2	NM_052947	Body				TRUE					ClassC		NA
cg18829411	16.1872	4.20734	6.2123e-59	1.96017e-54	0.938521	0.00537169	0.453188	0.00992874	-0.485333	-0.485507	chr21	40722023	-	cg18829411		NA	NA	NA	NA	NA	chr21:40720185-40721625	S_Shore	HMGN1	NM_004965	TSS1500				NA				chr21:40721905-40722175	ClassA	chr21:40720185-40721625*S_Shore	4
cg10606490	16.1215	3.82539	1.80256e-58	5.42912e-54	0.449974	0.0114582	0.0546606	0.00490315	-0.395314	-0.395399	chr11	111385450	-	cg10606490		NA	NA	NA	NA	NA	chr11:111385337-111385712	Island	C11orf88;C11orf88	NM_207430;NM_001100388	TSS200;TSS200				NA	11:110890564-110890922	11:111385285-111386134	Unclassified_Cell_type_specific	chr11:111385320-111385795	ClassA	chr11:111385337-111385712*Island	6
cg04776040	15.8855	4.36832	7.983e-57	2.29985e-52	0.941141	0.00656668	0.437452	0.0120295	-0.503689	-0.503948	chr1	210607796	+	cg04776040		NA	NA	NA	NA	NA		OpenSea	HHAT;HHAT;HHAT;HHAT;HHAT;HHAT	NM_001170580;NM_001170588;NM_018194;NM_001122834;NM_001170587;NM_001170564	Body;Body;Body;Body;Body;Body				TRUE				chr1:210607640-210607950	ClassC		NA
cg03490609	-15.8766	-5.39573	9.20019e-57	2.54008e-52	0.0274039	0.00444404	0.539795	0.0525801	0.512392	0.512888	chr4	40123292	+	cg03490609		NA	NA	NA	NA	NA		OpenSea	N4BP2	NM_018177	Body				NA				chr4:40123185-40123475	ClassC		NA
cg25449821	-15.834	-4.43322	1.81183e-56	4.80219e-52	0.0285583	0.0033133	0.387301	0.0184883	0.358743	0.358801	chr17	6004572	+	cg25449821		NA	NA	NA	NA	NA		OpenSea	WSCD1	NM_015253	Body				TRUE					ClassC		NA
cg06480353	-15.8286	-3.77486	1.97657e-56	5.03734e-52	0.0275793	0.0015505	0.2795	0.012262	0.25192	0.251869	chr7	30209180	-	cg06480353		NA	NA	NA	NA	NA		OpenSea							TRUE					ClassD		NA
cg24279075	-15.7563	-3.76601	6.21707e-56	1.52575e-51	0.0483176	0.00189443	0.408621	0.0347002	0.360304	0.360102	chr13	87744249	+	cg24279075		NA	NA	NA	NA	NA		OpenSea							NA					ClassD		NA
cg22193912	-15.7115	-4.01027	1.26185e-55	2.98613e-51	0.0276524	0.00208918	0.314159	0.0291819	0.286507	0.286197	chr17	79881523	+	cg22193912		NA	NA	NA	NA	NA	chr17:79880449-79880872	S_Shore	MAFG;MAFG	NM_002359;NM_032711	5'UTR;TSS200				NA	17:77474657-77474823	17:79881504-79881549	Unclassified_Cell_type_specific	chr17:79880660-79881595	ClassA	chr17:79880449-79880872*S_Shore	8
cg04824868	15.6276	3.90094	4.7249e-55	1.0436e-50	0.469867	0.0195043	0.0560033	0.000627635	-0.413864	-0.413831	chr17	40925374	-	cg04824868		NA	NA	NA	NA	NA		OpenSea	VPS25	NM_032353	TSS200				NA	17:38178900-38179373	17:40925108-40926057	Promoter_Associated	chr17:40925320-40926395	ClassC		NA
cg07414162	15.6292	3.86577	4.60473e-55	1.0436e-50	0.947248	0.00327211	0.552192	0.0277653	-0.395057	-0.395047	chr3	124146219	-	cg07414162		NA	NA	NA	NA	NA		OpenSea	KALRN;KALRN	NM_003947;NM_001024660	Body;Body				NA					ClassC		NA
cg22338356	15.5753	3.98129	1.07219e-54	2.29176e-50	0.950931	0.00375374	0.551472	0.0238196	-0.399459	-0.399505	chr8	48739161	-	cg22338356		NA	NA	NA	NA	NA		OpenSea	PRKDC;PRKDC	NM_001081640;NM_006904	Body;Body				TRUE				chr8:48739120-48739570	ClassC		NA
cg00280235	15.4878	4.214	4.19249e-54	8.68128e-50	0.534406	0.0162742	0.05921	0.0154881	-0.475196	-0.476182	chr7	107797076	+	cg00280235		NA	NA	NA	NA	NA		OpenSea	NRCAM;NRCAM;NRCAM;NRCAM	NM_001037133;NM_001037133;NM_001037132;NM_005010	1stExon;5'UTR;Body;Body				NA					ClassC		NA
cg01338593	15.4811	3.93785	4.6574e-54	9.3517e-50	0.942616	0.00383997	0.517716	0.0369762	-0.424899	-0.424943	chr13	111558626	-	cg01338593		NA	NA	NA	NA	NA		OpenSea	ANKRD10;ANKRD10;ANKRD10;ANKRD10	NR_104586;NM_001286721;NR_104587;NM_017664	Body;Body;Body;Body				NA					ClassC		NA
cg14458783	15.3585	4.56838	3.10496e-53	5.87826e-49	0.980283	0.00197414	0.676041	0.0654472	-0.304242	-0.302574	chr17	1028673	+	cg14458783		NA	NA	NA	NA	NA	chr17:1028544-1028972	Island	ABR;ABR	NM_021962;NM_001159746	Body;5'UTR				NA	17:975122-975722			chr17:1028345-1028955	ClassA	chr17:1028544-1028972*Island	4
cg11782729	15.2922	3.6169	8.61637e-53	1.58593e-48	0.951347	0.00237381	0.614654	0.00984216	-0.336693	-0.336711	chr17	576564	+	cg11782729		NA	NA	NA	NA	NA		OpenSea	VPS53;VPS53	NM_018289;NM_001128159	Body;Body				TRUE				chr17:576465-576970	ClassC		NA
cg08505890	15.283	3.98538	9.93258e-53	1.77878e-48	0.945882	0.00476371	0.525351	0.00145861	-0.420531	-0.420684	chr17	1385822	-	cg08505890		NA	NA	NA	NA	NA	chr17:1381746-1382043	S_Shelf	MYO1C;MYO1C;MYO1C	NM_033375;NM_001080950;NM_001080779	Body;Body;Body				NA					ClassA	chr17:1388686-1389730*N_Shelf	5
cg16313485	-15.235	-3.93948	2.07103e-52	3.6113e-48	0.0333393	0.00278088	0.345731	0.0281145	0.312392	0.312205	chr12	130434373	+	cg16313485		NA	NA	NA	NA	NA		OpenSea							NA	12:129000303-129000376			chr12:130434045-130434510	ClassD		NA
cg06870213	15.231	3.83526	2.20361e-52	3.74397e-48	0.946183	0.00254264	0.551865	0.0504837	-0.394319	-0.394093	chr6	55444335	-	cg06870213		NA	NA	NA	NA	NA	chr6:55443732-55444092	S_Shore	HMGCLL1;HMGCLL1	NM_019036;NM_001042406	TSS1500;TSS1500				TRUE					ClassA	chr6:55443732-55444092*S_Shore	6
cg01543184	-15.1415	-3.87526	8.62496e-52	1.42876e-47	0.0266563	0.00187063	0.287001	0.0364007	0.260345	0.259699	chr17	79881543	+	cg01543184		NA	NA	NA	NA	NA	chr17:79880449-79880872	S_Shore	MAFG;MAFG	NM_002359;NM_032711	5'UTR;TSS200				NA		17:79881504-79881549	Unclassified_Cell_type_specific	chr17:79880660-79881595	ClassA	chr17:79880449-79880872*S_Shore	8
cg01225395	15.0102	4.01523	6.29654e-51	1.01761e-46	0.943904	0.00469506	0.510564	0.0438892	-0.433341	-0.433438	chr6	149212102	+	cg01225395		NA	NA	NA	NA	NA		OpenSea	UST	NM_005715	Body				NA				chr6:149211925-149212130	ClassC		NA
cg20992002	-14.9806	-3.73564	9.8262e-51	1.55024e-46	0.0304703	0.00225937	0.294692	0.00840643	0.264221	0.26425	chr11	393328	+	cg20992002		NA	NA	NA	NA	NA	chr11:394257-394619	N_Shore	PKP3	NM_007183	TSS1500				NA		11:393262-394169	Unclassified_Cell_type_specific	chr11:393265-394995	ClassA	chr11:396685-397462*N_Shelf	13
cg04654118	14.9771	3.74815	1.03639e-50	1.59705e-46	0.947463	0.00395941	0.573549	0.00504613	-0.373914	-0.374015	chr5	172115367	-	cg04654118	rs118122680	0.013021	NA	NA	NA	NA	chr5:172113677-172113905	S_Shore	NEURL1B	NM_001142651	3'UTR				TRUE		5:172115113-172116226	Unclassified		ClassA	chr5:172113677-172113905*S_Shore	2
cg05801842	-14.9754	-4.43242	1.06332e-50	1.6013e-46	0.023417	0.00253072	0.34157	0.0628178	0.318153	0.316847	chr18	49977822	+	cg05801842		NA	NA	NA	NA	NA		OpenSea	DCC	NM_005215	Body				NA				chr18:49977820-49978250	ClassC		NA
cg07525829	-14.9562	-4.06507	1.41848e-50	2.08867e-46	0.0229435	0.00247659	0.28125	0.000441799	0.258307	0.258406	chr21	43206857	+	cg07525829		NA	NA	NA	NA	NA		OpenSea							NA				chr21:43206445-43207155	ClassD		NA
cg22022798	14.8852	3.85072	4.10993e-50	5.92022e-46	0.917945	0.0068671	0.437414	0.0177768	-0.480531	-0.480762	chr1	221065961	-	cg22022798		NA	NA	NA	NA	NA	chr1:221067447-221068185	N_Shore						RDMR	NA				chr1:221065545-221066135	ClassB	chr1:221064889-221065600*S_Shore	3
cg27138072	-14.7976	-3.67898	1.51692e-49	2.13858e-45	0.0540615	0.00394133	0.422133	0.0037089	0.368072	0.368174	chr21	45020692	+	cg27138072	rs76940031	0.025606	NA	NA	NA	NA		OpenSea	HSF2BP	NM_007031	Body				NA				chr21:45020540-45020835	ClassC		NA
cg21832142	-14.7381	-4.04118	3.67103e-49	5.06766e-45	0.0398295	0.00316184	0.406004	0.0621211	0.366174	0.365503	chr3	160334793	+	cg21832142		NA	NA	NA	NA	NA		OpenSea							TRUE				chr3:160334520-160334810	ClassD		NA
cg26725201	14.7069	5.06358	5.81724e-49	7.86651e-45	0.984229	0.0029468	0.653811	0.0219363	-0.330418	-0.33045	chr6	3023598	-	cg26725201	rs74756259	0.046433	NA	NA	NA	NA		OpenSea							NA	6:2968569-2968776	6:3023566-3024623	Promoter_Associated	chr6:3023045-3024055	ClassC		NA
cg00140754	14.6565	3.58796	1.22426e-48	1.62243e-44	0.490285	0.0167044	0.0741273	0.0045208	-0.416157	-0.416213	chr4	159442776	-	cg00140754		NA	NA	NA	NA	NA		OpenSea	RXFP1;RXFP1;RXFP1;RXFP1;RXFP1;RXFP1;RXFP1;RXFP1;RXFP1;RXFP1;RXFP1;RXFP1;RXFP1	NM_001253732;NM_001253733;NM_001253730;NM_001253729;NM_001253728;NM_001253727;NM_021634;NR_045584;NR_045583;NR_045582;NR_045581;NR_045580;NR_045579	TSS200;TSS200;TSS200;TSS200;TSS200;TSS200;TSS200;TSS200;TSS200;TSS200;TSS200;TSS200;TSS200				NA				chr4:159442680-159443135	ClassC		NA
cg05698540	14.5919	3.79701	3.16347e-48	4.11012e-44	0.877593	0.00975224	0.340972	0.0230203	-0.536621	-0.537051	chr12	14921977	+	cg05698540		NA	NA	NA	NA	NA	chr12:14922877-14923974	N_Shore							NA				chr12:14921840-14922170	ClassB	chr12:14922877-14923974*N_Shore	5
cg09181230	-14.5489	-4.83743	5.93569e-48	7.56361e-44	0.0229595	0.000618949	0.405347	0.132059	0.382387	0.378836	chr11	29207215	-	cg09181230		NA	NA	NA	NA	NA		OpenSea					chr11:29207165-29207165		NA				chr11:29207165-29207435	ClassD		NA
cg20008800	-14.5408	-4.09243	6.67727e-48	8.34803e-44	0.0361311	0.00395848	0.389032	0.0244085	0.352901	0.35293	chr17	10761562	-	cg20008800		NA	NA	NA	NA	NA		OpenSea							NA					ClassD		NA
cg05475440	14.5362	3.85163	7.14274e-48	8.76461e-44	0.963873	0.00212519	0.648103	0.0575979	-0.31577	-0.31473	chr17	26452975	+	cg05475440		NA	NA	NA	NA	NA		OpenSea	NLK	NM_016231	Body				TRUE				chr17:26452880-26453130	ClassC		NA
cg12470428	-14.5296	-3.45375	7.8686e-48	9.32999e-44	0.0958806	0.00449316	0.537218	0.0232588	0.441338	0.441447	chr19	9214004	-	cg12470428	rs115192981	0.011851	NA	NA	NA	NA		OpenSea	OR7G2	NM_001005193	TSS200				NA					ClassC		NA
cg18565293	14.5294	4.25571	7.88511e-48	9.32999e-44	0.919128	0.0102747	0.374465	0.022215	-0.544663	-0.545211	chr13	99155854	+	cg18565293		NA	NA	NA	NA	NA		OpenSea	STK24;STK24;STK24	NM_003576;NM_001032296;NM_001286649	Body;Body;Body				TRUE				chr13:99155420-99156035	ClassC		NA
cg12848808	14.4869	4.23199	1.46653e-47	1.70482e-43	0.966143	0.00358905	0.603244	0.057735	-0.362899	-0.362314	chr15	68125599	-	cg12848808		NA	NA	NA	NA	NA	chr15:68126022-68126569	N_Shore	LBXCOR1	NM_001031807	Body			RDMR	TRUE	15:65912398-65912752			chr15:68125260-68125655	ClassA	chr15:68115485-68122575*S_Shelf	9
cg09170207	-14.4777	-3.89955	1.67609e-47	1.91483e-43	0.0615267	0.00526678	0.493908	0.0488176	0.432381	0.432506	chr15	71071082	-	cg09170207		NA	NA	NA	NA	NA		OpenSea							TRUE				chr15:71070980-71071555	ClassD		NA
cg07357716	-14.455	-4.07717	2.33038e-47	2.6172e-43	0.0323989	0.00382665	0.360055	0.0221543	0.327657	0.327669	chr15	31764211	-	cg07357716		NA	NA	NA	NA	NA		OpenSea							TRUE				chr15:31764085-31764615	ClassD		NA
cg09904358	-14.4507	-4.18031	2.4806e-47	2.73948e-43	0.0471547	0.00480668	0.472203	0.0641029	0.425048	0.424987	chr10	24446911	-	cg09904358		NA	NA	NA	NA	NA		OpenSea	KIAA1217	NM_001098500	5'UTR				NA					ClassC		NA
cg04214370	14.4405	3.89693	2.87709e-47	3.12525e-43	0.944336	0.00352745	0.532541	0.0659907	-0.411795	-0.411586	chr1	246203659	-	cg04214370		NA	NA	NA	NA	NA		OpenSea	SMYD3;SMYD3	NM_022743;NM_001167740	Body;Body				NA	1:244270214-244270325				ClassC		NA
cg24774961	-14.4386	-3.45311	2.95995e-47	3.1634e-43	0.105035	0.00386444	0.562144	0.0353992	0.457109	0.457316	chr11	117320141	+	cg24774961		NA	NA	NA	NA	NA		OpenSea	DSCAML1	NM_020693	Body				NA					ClassC		NA
cg22557167	-14.423	-3.35542	3.7108e-47	3.90291e-43	0.0438033	0.00178782	0.319132	0.0129905	0.275329	0.275285	chr9	98778703	-	cg22557167		NA	NA	NA	NA	NA		OpenSea	ERCC6L2	NM_020207	3'UTR				NA		9:98778238-98779006	Unclassified_Cell_type_specific	chr9:98778225-98778775	ClassC		NA
cg06731904	14.4028	3.45307	4.97198e-47	5.14767e-43	0.943941	0.00250209	0.605924	0.0277701	-0.338017	-0.337885	chr7	6075438	+	cg06731904		NA	NA	NA	NA	NA		OpenSea	EIF2AK1;EIF2AK1	NM_014413;NM_001134335	Body;Body				NA	7:6041606-6042054				ClassC		NA
cg16384758	-14.3792	-4.12624	6.9878e-47	7.12342e-43	0.0300047	0.00364993	0.349401	0.00335884	0.319396	0.319562	chr12	54151565	-	cg16384758		NA	NA	NA	NA	NA		OpenSea	CISTR	NR_104332	TSS1500				NA		12:54150558-54151983	Unclassified	chr12:54151265-54151570	ClassC		NA
cg27629948	14.3575	4.68178	9.55666e-47	9.59452e-43	0.985433	0.0020178	0.724049	0.0634256	-0.261384	-0.259199	chr15	89285170	-	cg27629948		NA	NA	NA	NA	NA	chr15:89285012-89285287	Island							NA	15:87085898-87086213			chr15:89284905-89285295	ClassB	chr15:89285012-89285287*Island	2
cg21017748	-14.3557	-5.11468	9.80917e-47	9.70105e-43	0.0574005	0.00936723	0.674536	0.0639462	0.617135	0.619337	chr4	159742567	+	cg21017748		NA	NA	NA	NA	NA		OpenSea	FNIP2	NM_020840	Body		chr4:159742407-159742407		NA				chr4:159742480-159742695	ClassC		NA
cg18045515	14.2802	4.24764	2.9074e-46	2.83307e-42	0.93659	0.00876637	0.439063	0.00678633	-0.497527	-0.497925	chr17	77751069	+	cg18045515		NA	NA	NA	NA	NA	chr17:77751378-77751673	N_Shore	CBX2;CBX2	NM_005189;NM_032647	TSS1500;TSS1500			RDMR	NA	17:75365642-75365818	17:77750747-77752072	Unclassified	chr17:77750985-77751695	ClassA	chr17:77752051-77752772*N_Shore	6
cg07383284	-14.2786	-4.41699	2.97566e-46	2.85756e-42	0.0264814	0.00238256	0.369173	0.0906582	0.342691	0.340416	chr3	129132683	+	cg07383284		NA	NA	NA	NA	NA		OpenSea	EFCAB12	NM_207307	Body				NA		3:129132641-129132736	Unclassified_Cell_type_specific	chr3:129132620-129133375	ClassC		NA
cg27537283	-14.2584	-4.67023	3.97747e-46	3.76504e-42	0.0460084	0.00477358	0.549044	0.105649	0.503036	0.50434	chr10	122843385	+	cg27537283		NA	NA	NA	NA	NA		OpenSea							TRUE					ClassD		NA
cg24770408	-14.2333	-4.03901	5.69536e-46	5.31526e-42	0.0470977	0.00523746	0.447266	0.0372761	0.400168	0.400228	chr4	19777808	-	cg24770408	rs28481920	0.035224	NA	NA	NA	NA		OpenSea							TRUE				chr4:19777640-19778075	ClassD		NA
cg15461002	-14.2267	-4.8099	6.25836e-46	5.75956e-42	0.0491962	0.00129913	0.58844	0.136712	0.539244	0.542811	chr10	116616546	-	cg15461002		NA	NA	NA	NA	NA		OpenSea	FAM160B1;FAM160B1	NM_020940;NM_001135051	Body;Body				TRUE				chr10:116616420-116616715	ClassC		NA
cg04770740	14.2183	4.41023	7.05316e-46	6.4021e-42	0.92849	0.00958745	0.380937	0.0211963	-0.547553	-0.548141	chr18	56236809	+	cg04770740		NA	NA	NA	NA	NA		OpenSea	ALPK2	NM_052947	Body				NA				chr18:56236720-56237150	ClassC		NA
cg11330098	14.1318	4.54759	2.41939e-45	2.16638e-41	0.953248	0.00212928	0.467003	0.123432	-0.486244	-0.48732	chr11	111895234	-	cg11330098	rs73561950	0.033364	NA	NA	NA	NA	chr11:111895576-111896447	N_Shore	DLAT	NM_001931	TSS1500				NA					ClassA	chr11:111895576-111896447*N_Shore	6
cg01764553	-14.0662	-4.04644	6.12648e-45	5.41267e-41	0.0407803	0.00414067	0.412474	0.0634856	0.371694	0.371102	chr2	234673101	-	cg01764553		NA	NA	NA	NA	NA		OpenSea	UGT1A1;UGT1A5;UGT1A4;UGT1A3;UGT1A8;UGT1A10;UGT1A9;UGT1A7;UGT1A6;UGT1A6	NM_000463;NM_019078;NM_007120;NM_019093;NM_019076;NM_019075;NM_021027;NM_019077;NM_205862;NM_001072	Body;Body;Body;Body;Body;Body;Body;Body;Body;Body		chr2:234673088-234673088		TRUE				chr2:234673040-234673315	ClassC		NA
cg08961547	-14.0536	-3.94473	7.32345e-45	6.38504e-41	0.0300571	0.00284039	0.323356	0.0510625	0.293299	0.292337	chr10	95327654	-	cg08961547		NA	NA	NA	NA	NA	chr10:95326229-95327108	S_Shore	GPR120	NM_181745	Body			RDMR	TRUE	10:95317473-95317998			chr10:95327385-95327715	ClassA	chr10:95326229-95327108*S_Shore	6
cg05094655	14.0218	3.36291	1.14683e-44	9.61908e-41	0.937168	0.00271267	0.591813	0.0289284	-0.345355	-0.345238	chr8	127975558	-	cg05094655		NA	NA	NA	NA	NA		OpenSea							NA					ClassD		NA
cg19438494	14.0221	3.17646	1.14242e-44	9.61908e-41	0.96039	0.000473422	0.728345	0.010516	-0.232045	-0.231983	chr2	239107946	-	cg19438494		NA	NA	NA	NA	NA	chr2:239111681-239112519	N_Shelf	ILKAP	NM_030768	Body				NA				chr2:239107505-239107975	ClassA	chr2:239111681-239112519*N_Shelf	2
cg00173014	13.9933	3.46887	1.71362e-44	1.41933e-40	0.929045	0.0039159	0.541997	0.0360514	-0.387049	-0.387014	chr1	211090177	-	cg00173014		NA	NA	NA	NA	NA		OpenSea	KCNH1;KCNH1	NM_002238;NM_172362	Body;Body				NA					ClassC		NA
cg01723934	-13.9854	-3.49216	1.91389e-44	1.56565e-40	0.0366966	0.00247551	0.299976	0.0251402	0.263279	0.263039	chr17	46680461	+	cg01723934		NA	NA	NA	NA	NA		OpenSea	LOC404266;LOC404266;HOXB6	NR_033204;NR_033201;NM_018952	Body;Body;5'UTR				NA	17:44035252-44035461	17:46679300-46680932	Unclassified		ClassC		NA
cg07291349	13.9809	4.01845	2.0383e-44	1.64708e-40	0.91542	0.00563722	0.402162	0.0807653	-0.513258	-0.51473	chr4	40964962	+	cg07291349		NA	NA	NA	NA	NA		OpenSea	APBB2;APBB2;APBB2	NM_004307;NM_001166050;NM_173075	Body;Body;Body				TRUE				chr4:40964860-40965170	ClassC		NA
cg16755902	-13.9706	-4.39663	2.35551e-44	1.88047e-40	0.0363831	0.00572787	0.440968	0.0317113	0.404585	0.404766	chr5	52039622	+	cg16755902		NA	NA	NA	NA	NA		OpenSea							TRUE					ClassD		NA
cg24704200	-13.9633	-4.68319	2.60946e-44	2.05842e-40	0.0318667	0.00546435	0.455479	0.0252569	0.423612	0.423896	chr4	154462667	-	cg24704200		NA	NA	NA	NA	NA		OpenSea	KIAA0922;KIAA0922	NM_001131007;NM_015196	Body;Body				TRUE				chr4:154462525-154462935	ClassC		NA
cg23864202	-13.9475	-3.16793	3.25731e-44	2.53923e-40	0.0763771	0.00208696	0.426281	0.00445986	0.349904	0.349921	chr14	96722482	+	cg23864202		NA	NA	NA	NA	NA		OpenSea	BDKRB1	NM_000710	TSS200				NA				chr14:96722380-96722750	ClassC		NA
cg22969524	13.9344	3.91303	3.91546e-44	2.98212e-40	0.931388	0.00725104	0.475106	0.0301207	-0.456283	-0.456599	chr17	41909716	-	cg22969524		NA	NA	NA	NA	NA	chr17:41910030-41910818	N_Shore	MPP3;MPP3	NM_001932;NR_003562	5'UTR;Body				NA				chr17:41909625-41909795	ClassA	chr17:41910030-41910818*N_Shore	5
cg17771377	-13.9022	-4.3539	6.14073e-44	4.6238e-40	0.0508984	0.00748954	0.521	0.0321894	0.470101	0.470529	chr12	117818192	-	cg17771377		NA	NA	NA	NA	NA		OpenSea							NA					ClassD		NA
cg21502476	-13.8991	-3.67048	6.41731e-44	4.77776e-40	0.026811	0.00176834	0.260636	0.0451071	0.233825	0.232597	chr3	152939561	+	cg21502476		NA	NA	NA	NA	NA		OpenSea							TRUE		3:152939391-152940022	Unclassified_Cell_type_specific	chr3:152939545-152939935	ClassD		NA
cg01719904	-13.8941	-3.93429	6.87755e-44	5.06352e-40	0.0502715	0.0030693	0.447685	0.0840295	0.397413	0.396722	chr3	26410290	-	cg01719904		NA	NA	NA	NA	NA		OpenSea							TRUE					ClassD		NA
cg25005374	-13.8849	-4.01116	7.82085e-44	5.69474e-40	0.0446123	0.00557168	0.428069	0.0031029	0.383457	0.383709	chr1	25132363	-	cg25005374		NA	NA	NA	NA	NA		OpenSea	CLIC4	NM_013943	Body				TRUE					ClassC		NA
cg14189106	-13.8616	-3.98057	1.08293e-43	7.79964e-40	0.0742382	0.00911183	0.557317	0.00937812	0.483079	0.483464	chr8	95284951	+	cg14189106		NA	NA	NA	NA	NA		OpenSea							NA		8:95284220-95285069	Unclassified	chr8:95284900-95285190	ClassD		NA
cg21761885	-13.8608	-3.49004	1.09486e-43	7.80075e-40	0.0333464	0.00218398	0.279565	0.0318237	0.246219	0.245715	chr9	93688114	+	cg21761885		NA	NA	NA	NA	NA		OpenSea							NA				chr9:93687940-93688195	ClassD		NA
cg00935445	-13.8404	-3.62181	1.45472e-43	1.02545e-39	0.040262	0.00368839	0.339898	0.0129497	0.299636	0.2997	chr17	71606631	+	cg00935445		NA	NA	NA	NA	NA		OpenSea	SDK2	NM_001144952	Body				NA				chr17:71606560-71606895	ClassC		NA
cg04549090	13.8287	3.21854	1.7114e-43	1.19368e-39	0.26952	0.00638056	0.0381916	0.00338671	-0.231328	-0.231364	chr14	79033036	+	cg04549090		NA	NA	NA	NA	NA		OpenSea	NRXN3	NM_004796	5'UTR				NA		14:79032321-79033674	Unclassified	chr14:79032960-79033210	ClassC		NA
cg12316142	13.8257	4.28925	1.78404e-43	1.23138e-39	0.924994	0.00872987	0.389098	0.0706631	-0.535896	-0.537406	chr5	146790205	+	cg12316142		NA	NA	NA	NA	NA		OpenSea	DPYSL3	NM_001387	Body				TRUE					ClassC		NA
cg17775624	13.8189	3.23021	1.96015e-43	1.33899e-39	0.947507	0.00167359	0.657848	0.0227506	-0.289659	-0.289496	chr19	43910475	-	cg17775624		NA	NA	NA	NA	NA	chr19:43912167-43912635	N_Shore	TEX101	NM_031451	5'UTR				NA	19:48602315-48602684				ClassA	chr19:43912167-43912635*N_Shore	6
cg18864227	-13.8034	-3.6923	2.42968e-43	1.6428e-39	0.0611891	0.00542345	0.456614	0.0342565	0.395425	0.395498	chr2	145353995	+	cg18864227		NA	NA	NA	NA	NA		OpenSea							TRUE		2:145353923-145354176	Unclassified_Cell_type_specific	chr2:145353860-145354155	ClassD		NA
cg02692938	-13.7857	-3.93007	3.10568e-43	2.07865e-39	0.0285288	0.00199	0.311049	0.0706621	0.28252	0.28034	chr8	76032509	+	cg02692938		NA	NA	NA	NA	NA		OpenSea							TRUE					ClassD		NA
cg12210890	13.7753	3.91833	3.59004e-43	2.37882e-39	0.434093	0.0293468	0.0483726	0.00505239	-0.38572	-0.385645	chr8	110988071	+	cg12210890		NA	NA	NA	NA	NA	chr8:110987857-110988072	Island	KCNV1	NM_014379	TSS1500				NA	8:111056693-111057248			chr8:110987585-110988175	ClassA	chr8:110987857-110988072*Island	2
cg05276753	-13.746	-3.88298	5.38074e-43	3.53006e-39	0.036648	0.00185644	0.361301	0.0817553	0.324653	0.322647	chr15	57844149	-	cg05276753		NA	NA	NA	NA	NA		OpenSea							TRUE				chr15:57843945-57844195	ClassD		NA
cg10978034	13.7401	3.93895	5.84172e-43	3.79491e-39	0.967498	0.00250897	0.658792	0.0689679	-0.308706	-0.30708	chr6	33129988	+	cg10978034		NA	NA	NA	NA	NA	chr6:33129291-33129718	S_Shore							TRUE		6:33128418-33130669	Unclassified	chr6:33129745-33130515	ClassA	chr6:33129291-33129718*S_Shore	5
cg23079012	13.7286	4.25429	6.84094e-43	4.40088e-39	0.969667	0.00290918	0.625068	0.084732	-0.344599	-0.342756	chr2	8343710	-	cg23079012		NA	NA	NA	NA	NA		OpenSea							NA	2:8261101-8261167			chr2:8343585-8343870	ClassC		NA
cg26425256	13.7097	4.07951	8.8858e-43	5.66141e-39	0.944597	0.00443206	0.502665	0.0875225	-0.441931	-0.442016	chr2	119611362	+	cg26425256		NA	NA	NA	NA	NA	chr2:119611296-119611881	Island						RDMR	TRUE	2:119327330-119328446			chr2:119610825-119612595	ClassB	chr2:119611296-119611881*Island	2
cg17921026	13.7043	4.14395	9.57086e-43	5.98282e-39	0.376694	0.0213126	0.0339862	0.0115195	-0.342708	-0.343478	chr11	58694920	-	cg17921026	rs73483050	0.020586	NA	NA	NA	NA		OpenSea	GLYATL1	NM_001220494	TSS200				TRUE				chr11:58694865-58695235	ClassC		NA
cg23446587	13.7049	3.51228	9.49318e-43	5.98282e-39	0.966402	0.00270411	0.716301	0.0180296	-0.250101	-0.250007	chr15	41952005	-	cg23446587		NA	NA	NA	NA	NA	chr15:41953823-41954338	N_Shore	MGA;MGA	NM_001164273;NM_001080541	TSS1500;TSS1500			RDMR	NA		15:41951570-41953540	Promoter_Associated	chr15:41951980-41952395	ClassA	chr15:41953823-41954338*N_Shore	7
cg15573998	-13.698	-3.45237	1.04318e-42	6.46005e-39	0.0704707	0.00553169	0.452944	0.00143142	0.382473	0.382624	chr2	51228125	+	cg15573998		NA	NA	NA	NA	NA		OpenSea	NRXN1;NRXN1	NM_004801;NM_001135659	Body;Body				TRUE				chr2:51227960-51228570	ClassC		NA
cg14691921	-13.6931	-3.46787	1.11571e-42	6.84526e-39	0.0452214	0.0029097	0.34404	0.0391081	0.298819	0.298354	chr3	12055127	-	cg14691921		NA	NA	NA	NA	NA		OpenSea	SYN2;SYN2	NM_133625;NM_003178	Body;Body				TRUE					ClassC		NA
cg13983779	13.6886	3.80467	1.18714e-42	7.21668e-39	0.582298	0.022648	0.0916268	0.0187885	-0.490671	-0.491673	chr9	19464742	-	cg13983779		NA	NA	NA	NA	NA		OpenSea							TRUE	9:19454457-19455200	9:19464474-19465463	Unclassified	chr9:19464725-19464935	ClassD		NA
cg17530031	13.6797	3.43829	1.34315e-42	8.09081e-39	0.927783	0.005015	0.542799	0.019782	-0.384983	-0.385075	chr2	242665670	+	cg17530031		NA	NA	NA	NA	NA	chr2:242663547-242663872	S_Shore	ING5	NM_032329	3'UTR				NA	2:242313909-242314344			chr2:242665445-242665735	ClassA	chr2:242664207-242665154*S_Shore	6
cg02725185	-13.6781	-3.81137	1.37306e-42	8.19649e-39	0.0571061	0.00311174	0.459833	0.082981	0.402727	0.402221	chr20	41903224	-	cg02725185		NA	NA	NA	NA	NA		OpenSea					chr20:41903054-41903054		NA					ClassD		NA
cg10596590	-13.6759	-3.25763	1.4151e-42	8.372e-39	0.054298	0.00284154	0.354313	0.0154096	0.300015	0.299993	chr6	51814836	-	cg10596590		NA	NA	NA	NA	NA		OpenSea	PKHD1;PKHD1	NM_138694;NM_170724	Body;Body				NA					ClassC		NA
cg24324190	-13.6741	-3.85576	1.44946e-42	8.49944e-39	0.0594487	0.00686849	0.476651	0.0253748	0.417202	0.417442	chr4	147631269	+	cg24324190		NA	NA	NA	NA	NA		OpenSea	TTC29;TTC29	NM_031956;NM_001300761	Body;Body				NA				chr4:147630940-147631350	ClassC		NA
cg09778357	13.634	4.44946	2.51347e-42	1.46093e-38	0.964184	0.00568402	0.55424	0.0317323	-0.409945	-0.41016	chr19	56185537	+	cg09778357		NA	NA	NA	NA	NA	chr19:56186108-56186884	N_Shore	U2AF2;U2AF2;EPN1;EPN1	NM_001012478;NM_007279;NM_001130072;NM_013333	3'UTR;3'UTR;TSS1500;TSS1500				NA		19:56185400-56185851	Gene_Associated_Cell_type_specific		ClassA	chr19:56186108-56186884*N_Shore	5
cg13347038	13.5962	3.54299	4.21563e-42	2.42899e-38	0.959883	0.00356972	0.673103	0.00293082	-0.28678	-0.286894	chr4	156298360	+	cg13347038		NA	NA	NA	NA	NA	chr4:156297601-156298094	S_Shore	MAP9	NM_001039580	TSS1500				NA		4:156297451-156298726	Unclassified		ClassA	chr4:156297601-156298094*S_Shore	9
cg09144608	-13.5919	-3.66038	4.47388e-42	2.55557e-38	0.286453	0.020724	0.834782	0.0184836	0.548328	0.54907	chr1	2098929	-	cg09144608		NA	NA	NA	NA	NA		OpenSea	PRKCZ;PRKCZ;PRKCZ	NM_001033581;NM_001033582;NM_002744	Body;Body;Body				NA		1:2098825-2098971	Unclassified_Cell_type_specific		ClassC		NA
cg14315271	-13.5872	-4.09707	4.77135e-42	2.7022e-38	0.0593876	0.00674979	0.518001	0.0671358	0.458614	0.459041	chr1	160050275	-	cg14315271		NA	NA	NA	NA	NA	chr1:160053721-160054738	N_Shelf	KCNJ9	NM_004983	TSS1500				NA					ClassA	chr1:160053721-160054738*N_Shelf	7
cg04170282	13.5848	4.13007	4.93021e-42	2.7685e-38	0.960689	0.00443884	0.583142	0.0626295	-0.377547	-0.377061	chr7	2025606	-	cg04170282		NA	NA	NA	NA	NA	chr7:2026964-2027368	N_Shore	MAD1L1;MAD1L1;MAD1L1	NM_003550;NM_001013837;NM_001013836	Body;Body;Body				NA					ClassA	chr7:2029116-2029326*N_Shelf	9
cg04501273	-13.5661	-4.379	6.36279e-42	3.54292e-38	0.0332858	0.00297951	0.418655	0.107634	0.385369	0.38348	chr13	102670075	-	cg04501273		NA	NA	NA	NA	NA		OpenSea	FGF14	NM_175929	Body				NA					ClassC		NA
cg02395927	13.5574	3.28133	7.1609e-42	3.9541e-38	0.955934	0.00175342	0.690144	0.0335565	-0.26579	-0.265313	chr21	40712739	-	cg02395927		NA	NA	NA	NA	NA		OpenSea							NA				chr21:40712560-40712890	ClassD		NA
cg05452406	13.5379	5.36288	9.34505e-42	5.07555e-38	0.407167	0.0543951	0.0165093	0.00317006	-0.390657	-0.389955	chr6	10881891	+	cg05452406		NA	NA	NA	NA	NA	chr6:10881846-10882051	Island	GCM2	NM_004752	Body				NA	6:10989856-10990077			chr6:10881860-10882055	ClassA	chr6:10881846-10882051*Island	5
cg02654372	-13.5238	-3.60835	1.13172e-41	6.09669e-38	0.03295	0.00276903	0.293836	0.040332	0.260886	0.260157	chr6	73575334	-	cg02654372		NA	NA	NA	NA	NA		OpenSea	KCNQ5;KCNQ5;KCNQ5;KCNQ5;KCNQ5	NM_001160132;NM_001160134;NM_001160133;NM_001160130;NM_019842	Body;Body;Body;Body;Body				NA				chr6:73575280-73575630	ClassC		NA
cg14858786	13.5153	5.03507	1.27028e-41	6.73367e-38	0.982423	0.00259464	0.628479	0.113213	-0.353944	-0.350447	chr12	6436676	+	cg14858786		NA	NA	NA	NA	NA	chr12:6438272-6438931	N_Shore	PLEKHG6;PLEKHG6;PLEKHG6	NM_001144856;NM_001144857;NM_018173	Body;Body;Body				NA	12:6306806-6306960	12:6435567-6436721	Gene_Associated_Cell_type_specific	chr12:6436540-6437115	ClassA	chr12:6438272-6438931*N_Shore	3
cg10185505	13.4879	4.25927	1.84347e-41	9.61821e-38	0.966455	0.00227108	0.59873	0.107058	-0.367725	-0.365368	chr1	150335496	-	cg10185505		NA	NA	NA	NA	NA	chr1:150336831-150337289	N_Shore	RPRD2;RPRD2;RPRD2	NM_001297673;NM_001297674;NM_015203	TSS1500;TSS1500;TSS1500				NA	1:148602120-148602154			chr1:150335345-150335690	ClassA	chr1:150336831-150337289*N_Shore	11
cg03352106	13.4711	3.82051	2.31295e-41	1.19734e-37	0.529553	0.0117854	0.0757225	0.0250006	-0.45383	-0.455769	chr12	21926476	-	cg03352106		NA	NA	NA	NA	NA		OpenSea	KCNJ8	NM_004982	Body			RDMR	NA	12:21817680-21817882	12:21925934-21926885	Unclassified_Cell_type_specific	chr12:21926145-21926615	ClassC		NA
cg13408605	-13.4534	-3.82002	2.93867e-41	1.50946e-37	0.0591814	0.00650059	0.469285	0.0245472	0.410104	0.410336	chr20	1639816	-	cg13408605		NA	NA	NA	NA	NA		OpenSea	SIRPG;SIRPG;SIRPG	NM_001039508;NM_018556;NM_080816	TSS1500;TSS1500;TSS1500				NA					ClassC		NA
cg07813134	-13.4458	-3.82456	3.26021e-41	1.66174e-37	0.0339356	0.00286947	0.333154	0.0623927	0.299218	0.297834	chr12	55329199	-	cg07813134		NA	NA	NA	NA	NA		OpenSea							NA		12:55328971-55329544	Unclassified	chr12:55329160-55329430	ClassD		NA
cg18510056	13.4336	3.14642	3.8444e-41	1.94455e-37	0.270788	0.00853779	0.0402731	0.00243954	-0.230515	-0.230487	chr10	77163383	-	cg18510056		NA	NA	NA	NA	NA	chr10:77155128-77169600	Island	C10orf41;C10orf41	NR_024421;NR_024422	Body;TSS200				NA	10:76832433-76833808	10:77163273-77164715	Unclassified	chr10:77162000-77164555	ClassA	chr10:77155128-77169600*Island	76
cg19856606	13.4286	3.75646	4.11142e-41	2.06386e-37	0.978926	0.0020869	0.774548	0.0310169	-0.204378	-0.203699	chr1	1022932	-	cg19856606		NA	NA	NA	NA	NA	chr1:1023143-1023347	N_Shore	C1orf159	NM_017891	Body				NA	1:1012722-1012859			chr1:1022485-1022955	ClassA	chr1:1026377-1026625*N_Shelf	5
cg22580097	13.4263	3.56952	4.24355e-41	2.11417e-37	0.95382	0.00140415	0.633616	0.0708929	-0.320204	-0.318756	chr2	181843631	-	cg22580097		NA	NA	NA	NA	NA	chr2:181844791-181845514	N_Shore	UBE2E3;UBE2E3	NM_001278555;NM_182678	TSS1500;TSS1500				NA					ClassA	chr2:181844791-181845514*N_Shore	4
cg03452768	13.4243	3.85929	4.35401e-41	2.15301e-37	0.878885	0.0136463	0.334595	0.0279673	-0.54429	-0.545044	chr17	49195799	+	cg03452768		NA	NA	NA	NA	NA	chr17:49197522-49198474	N_Shore	SPAG9;SPAG9;SPAG9	NM_003971;NM_001130527;NM_001130528	Body;Body;Body				NA				chr17:49195700-49196095	ClassA	chr17:49197522-49198474*N_Shore	2
cg01421737	13.4204	3.47765	4.5897e-41	2.25274e-37	0.95886	0.00337214	0.677007	0.0207862	-0.281853	-0.281781	chr1	224647109	-	cg01421737		NA	NA	NA	NA	NA		OpenSea							NA					ClassD		NA
cg12420398	-13.4078	-4.08881	5.44429e-41	2.65255e-37	0.0632154	0.00857395	0.532709	0.0158662	0.469493	0.469932	chr14	96722465	+	cg12420398		NA	NA	NA	NA	NA		OpenSea	BDKRB1	NM_000710	TSS200				NA				chr14:96722380-96722750	ClassC		NA
cg08555653	13.4066	3.70263	5.5298e-41	2.67455e-37	0.975867	0.00228485	0.7561	0.0370102	-0.219767	-0.218889	chr3	138659021	-	cg08555653		NA	NA	NA	NA	NA	chr3:138656627-138659107	Island							NA	3:140141503-140141776	3:138658900-138659027	Unclassified_Cell_type_specific	chr3:138657685-138659135	ClassA	chr3:138654837-138655363*S_Shelf	9
cg14141610	13.4	3.16844	6.04926e-41	2.90459e-37	0.951551	0.00240558	0.686145	0.00815089	-0.265406	-0.265419	chr7	150099648	+	cg14141610		NA	NA	NA	NA	NA	chr7:150101906-150102968	N_Shelf						RDMR	NA				chr7:150099560-150099735	ClassB	chr7:150101906-150102968*N_Shelf	1
cg19416570	13.3659	3.72296	9.5646e-41	4.55946e-37	0.471747	0.0285411	0.0634463	0.00560515	-0.408301	-0.408349	chr19	58715677	-	cg19416570		NA	NA	NA	NA	NA	chr19:58715220-58716033	Island	ZNF274;ZNF274;ZNF274	NM_133502;NM_016325;NM_016324	Body;Body;5'UTR		chr19:58715620-58715620		NA	19:63407090-63407734			chr19:58715285-58715870	ClassA	chr19:58715220-58716033*Island	6
cg16560522	-13.3528	-3.44887	1.14082e-40	5.39944e-37	0.0262499	0.00239531	0.226904	0.00579938	0.200654	0.200708	chr5	7797712	-	cg16560522		NA	NA	NA	NA	NA		OpenSea	ADCY2	NM_020546	Body				NA					ClassC		NA
cg01824649	-13.3378	-3.8395	1.39548e-40	6.55793e-37	0.0507846	0.00427299	0.433807	0.0742484	0.383023	0.382401	chr5	163022151	-	cg01824649		NA	NA	NA	NA	NA		OpenSea							TRUE				chr5:163022060-163022415	ClassD		NA
cg00486844	-13.3347	-3.73615	1.45488e-40	6.78891e-37	0.0394608	0.00416156	0.353131	0.0330766	0.313671	0.313483	chr5	101488976	+	cg00486844		NA	NA	NA	NA	NA		OpenSea							NA					ClassD		NA
cg08541457	-13.3227	-4.06334	1.70807e-40	7.91462e-37	0.0274402	0.00281113	0.321846	0.0729202	0.294405	0.29231	chr3	108606824	-	cg08541457		NA	NA	NA	NA	NA		OpenSea							TRUE					ClassD		NA
cg20163038	13.3003	3.65744	2.30482e-40	1.05325e-36	0.936924	0.00689281	0.541751	0.00815808	-0.395173	-0.395421	chr19	7145750	-	cg20163038		NA	NA	NA	NA	NA	chr19:7142907-7143109	S_Shelf	INSR;INSR	NM_000208;NM_001079817	Body;Body				NA				chr19:7145580-7145870	ClassA	chr19:7142907-7143109*S_Shelf	2
cg26727221	-13.2994	-3.1288	2.33327e-40	1.05894e-36	0.0440248	0.00142992	0.287439	0.0266333	0.243414	0.243062	chr8	112163550	+	cg26727221		NA	NA	NA	NA	NA		OpenSea							TRUE					ClassC		NA
cg05792935	13.2958	3.05092	2.44986e-40	1.10429e-36	0.942518	0.00176972	0.664329	0.00523113	-0.278189	-0.278198	chr4	79560054	-	cg05792935	rs181032662	0.0124	NA	NA	NA	NA		OpenSea							NA				chr4:79559800-79560310	ClassD		NA
cg11040777	13.293	3.81867	2.5401e-40	1.13723e-36	0.923986	0.00902498	0.464099	0.00175839	-0.459887	-0.460257	chr17	124800	+	cg11040777		NA	NA	NA	NA	NA	chr17:122796-123426	S_Shore	RPH3AL	NM_006987	Body				NA		17:124772-124966	Unclassified_Cell_type_specific		ClassA	chr17:122796-123426*S_Shore	7
cg24100604	-13.2834	-3.82041	2.88886e-40	1.2847e-36	0.0283977	0.00339375	0.291343	0.0223992	0.262945	0.262845	chr2	75823560	-	cg24100604		NA	NA	NA	NA	NA		OpenSea							NA				chr2:75822905-75823595	ClassD		NA
cg24243620	13.2737	3.21762	3.28806e-40	1.45248e-36	0.953964	0.00223875	0.690003	0.0281738	-0.263961	-0.263646	chr1	154420919	-	cg24243620		NA	NA	NA	NA	NA		OpenSea	IL6R;IL6R	NM_181359;NM_000565	Body;Body				NA				chr1:154420765-154421335	ClassC		NA
cg00657094	13.2605	5.07736	3.92303e-40	1.7215e-36	0.978401	0.00312364	0.572176	0.13066	-0.406225	-0.403773	chr1	1174190	+	cg00657094		NA	NA	NA	NA	NA	chr1:1173915-1174263	Island							TRUE	1:1163779-1164126	1:1174073-1175425	Unclassified_Cell_type_specific	chr1:1173865-1176515	ClassB	chr1:1173915-1174263*Island	2
cg20060818	-13.2541	-3.93644	4.27164e-40	1.86214e-36	0.10571	0.0118317	0.642389	0.0443368	0.53668	0.537743	chr8	96574409	-	cg20060818		NA	NA	NA	NA	NA		OpenSea	C8orf37-AS1;C8orf37-AS1;C8orf37-AS1;C8orf37-AS1;C8orf37-AS1;C8orf37-AS1;C8orf37-AS1;C8orf37-AS1;C8orf37-AS1	NR_038209;NR_038208;NR_038207;NR_038206;NR_038205;NR_038204;NR_038203;NR_038202;NR_038201	Body;Body;Body;Body;Body;Body;Body;Body;Body				NA				chr8:96574180-96574710	ClassC		NA
cg21723005	-13.2499	-3.15246	4.5192e-40	1.95718e-36	0.129362	0.00671203	0.56894	0.00108646	0.439578	0.439689	chr12	24512957	+	cg21723005		NA	NA	NA	NA	NA		OpenSea	SOX5;SOX5	NM_152989;NM_001261414	5'UTR;5'UTR				NA					ClassC		NA
cg17288742	-13.23	-3.91408	5.89208e-40	2.53518e-36	0.0694121	0.00616083	0.528162	0.0775855	0.45875	0.459296	chr4	27142509	-	cg17288742	rs11941797	0.034188	NA	NA	NA	NA		OpenSea							NA					ClassD		NA
cg00721819	13.2287	3.44789	5.99394e-40	2.56237e-36	0.957556	0.00390206	0.674625	0.0101922	-0.282931	-0.283014	chr6	32016520	+	cg00721819		NA	NA	NA	NA	NA		OpenSea	TNXB	NM_019105	Body				NA		6:32015114-32017008	Unclassified		ClassC		NA
cg05420790	13.2081	5.00161	7.87856e-40	3.32513e-36	0.553105	0.0348687	0.0395541	0.0192655	-0.513551	-0.516092	chr12	54379757	+	cg05420790		NA	NA	NA	NA	NA	chr12:54378696-54380102	Island	HOXC10;HOXC-AS3	NM_017409;NR_047506	1stExon;TSS1500				TRUE	12:52664091-52666678			chr12:54379705-54380235	ClassA	chr12:54378696-54380102*Island	16
cg21978665	-13.1987	-3.96974	8.92792e-40	3.72061e-36	0.0266501	0.00376931	0.298631	0.00427619	0.271981	0.272167	chr21	24804832	-	cg21978665		NA	NA	NA	NA	NA		OpenSea							NA					ClassD		NA
cg12851362	-13.1968	-3.8551	9.15402e-40	3.79099e-36	0.063146	0.00573744	0.493077	0.0751843	0.429931	0.430034	chr1	118531323	+	cg12851362		NA	NA	NA	NA	NA		OpenSea	SPAG17	NM_206996	Body				NA					ClassC		NA
cg16850419	13.1787	3.99571	1.16406e-39	4.79083e-36	0.29984	0.0299615	0.0261216	0.00246832	-0.273719	-0.273128	chr17	74237210	+	cg16850419		NA	NA	NA	NA	NA	chr17:74235758-74237211	Island	RNF157	NM_052916	TSS1500				NA	17:71747399-71748993	17:74235489-74237336	Promoter_Associated	chr17:74236805-74237530	ClassA	chr17:74235758-74237211*Island	5
cg08763847	-13.1713	-3.63718	1.28369e-39	5.25058e-36	0.0398241	0.00440615	0.33973	0.0290919	0.299906	0.299768	chr3	164841132	-	cg08763847	rs75542007	0.039931	NA	NA	NA	NA		OpenSea							NA					ClassD		NA
cg10310941	13.162	3.56087	1.451e-39	5.89851e-36	0.968978	0.00331187	0.726566	0.00861364	-0.242413	-0.242494	chr1	6584484	-	cg10310941	rs57765111	0.016011	NA	NA	NA	NA		OpenSea	NOL9	NM_024654	3'UTR				NA				chr1:6584405-6584715	ClassC		NA
cg11465213	-13.1574	-4.32856	1.54329e-39	6.23543e-36	0.0577868	0.00805757	0.549697	0.0697661	0.49191	0.492807	chr15	90880158	+	cg11465213	rs74863218	0.014323	NA	NA	NA	NA		OpenSea							TRUE		15:90880100-90880392	Unclassified_Cell_type_specific	chr15:90879960-90880370	ClassD		NA
cg11235951	-13.1564	-3.50622	1.5631e-39	6.27719e-36	0.0814158	0.00607902	0.501238	0.0524083	0.419822	0.419985	chr12	4477745	+	cg11235951		NA	NA	NA	NA	NA	chr12:4479522-4479973	N_Shore	FGF23	NM_020638	3'UTR				NA					ClassA	chr12:4479522-4479973*N_Shore	2
cg03297013	13.125	3.23153	2.36665e-39	9.44685e-36	0.951507	0.00242435	0.675994	0.0345597	-0.275513	-0.275074	chr19	40818648	-	cg03297013		NA	NA	NA	NA	NA		OpenSea							NA				chr19:40818540-40818775	ClassD		NA
cg12172682	13.1083	4.13585	2.9523e-39	1.16443e-35	0.926288	0.0055745	0.419202	0.103865	-0.507085	-0.509065	chr10	21812991	-	cg12172682		NA	NA	NA	NA	NA	chr10:21814786-21815716	N_Shore	SKIDA1	NM_207371	5'UTR				NA					ClassA	chr10:21814786-21815716*N_Shore	3
cg12178344	13.1052	3.31684	3.07367e-39	1.20513e-35	0.952933	0.00381411	0.670694	0.000168349	-0.28224	-0.282347	chr6	5133630	+	cg12178344	rs78288776	0.052951	NA	NA	NA	NA	chr6:5135172-5135795	N_Shore	LOC100129461;LYRM4;LYRM4;LYRM4;LYRM4	NR_126015;NM_001164841;NR_104418;NR_104417;NM_020408	Body;3'UTR;Body;Body;Body				NA					ClassA	chr6:5135172-5135795*N_Shore	7
cg26696046	-13.0817	-3.71418	4.19016e-39	1.62366e-35	0.0548951	0.00653673	0.431266	0.00841616	0.37637	0.376637	chr3	53604846	+	cg26696046		NA	NA	NA	NA	NA		OpenSea	CACNA1D;CACNA1D;CACNA1D	NM_000720;NM_001128840;NM_001128839	Body;Body;Body				NA				chr3:53604820-53605055	ClassC		NA
cg04216139	-13.053	-3.4909	6.10796e-39	2.33944e-35	0.0411447	0.00412951	0.324585	0.00333487	0.28344	0.283588	chr3	129008219	-	cg04216139		NA	NA	NA	NA	NA		OpenSea	HMCES;HMCES	NM_020187;NM_001006109	Body;Body				NA				chr3:129008080-129008375	ClassC		NA
cg04448014	-13.0443	-3.29108	6.8467e-39	2.60732e-35	0.0491356	0.00267558	0.336359	0.0437005	0.287224	0.286573	chr10	23459015	-	cg04448014		NA	NA	NA	NA	NA	chr10:23461300-23461610	N_Shelf							NA					ClassB	chr10:23462224-23463889*N_Shelf	1
cg14786757	13.0389	3.71213	7.34622e-39	2.78155e-35	0.957105	0.00315651	0.62897	0.0727004	-0.328135	-0.32674	chr19	5588795	-	cg14786757		NA	NA	NA	NA	NA	chr19:5587685-5587939	S_Shore	SAFB2	NM_014649	Body				NA				chr19:5588385-5589055	ClassA	chr19:5587685-5587939*S_Shore	2
cg05298866	13.0376	3.11503	7.47941e-39	2.81589e-35	0.95805	0.00158294	0.724663	0.0271489	-0.233388	-0.232993	chr3	185002664	+	cg05298866		NA	NA	NA	NA	NA	chr3:185000557-185000896	S_Shore	MAP3K13;MAP3K13;MAP3K13	NM_001242317;NR_038322;NM_001242314	5'UTR;Body;5'UTR				NA					ClassA	chr3:185000557-185000896*S_Shore	4
cg26880525	13.0343	3.64617	7.8122e-39	2.92457e-35	0.438936	0.01406	0.060155	0.0185183	-0.378781	-0.380096	chr1	209877941	-	cg26880525		NA	NA	NA	NA	NA		OpenSea	HSD11B1;HSD11B1	NM_181755;NM_005525	5'UTR;TSS1500				NA					ClassC		NA
cg19685719	-13.0316	-3.83641	8.08567e-39	3.00994e-35	0.0387526	0.00366913	0.366262	0.0733884	0.327509	0.326058	chr4	121899044	+	cg19685719		NA	NA	NA	NA	NA		OpenSea							NA				chr4:121898800-121899075	ClassD		NA
cg04382783	-13.0131	-4.13336	1.03129e-38	3.81759e-35	0.040566	0.00662883	0.423686	0.0128775	0.38312	0.383458	chr11	60195729	+	cg04382783		NA	NA	NA	NA	NA		OpenSea	MS4A5	NM_023945	TSS1500				NA					ClassC		NA
cg12161489	-13.0117	-3.53182	1.04969e-38	3.86413e-35	0.408072	0.026589	0.888425	0.00505865	0.480354	0.480612	chr11	3034806	-	cg12161489		NA	NA	NA	NA	NA		OpenSea	CARS;CARS;CARS;CARS;CARS	NR_036542;NM_001751;NM_001014437;NM_001194997;NM_139273	Body;Body;Body;Body;Body				NA				chr11:3034660-3034870	ClassC		NA
cg16142454	12.9822	3.39195	1.54394e-38	5.62107e-35	0.927154	0.00363334	0.547866	0.0620875	-0.379288	-0.378974	chr21	34927664	+	cg16142454		NA	NA	NA	NA	NA		OpenSea	SON;SON;SON;SON;SON	NM_001291411;NR_103797;NM_032195;NM_001291412;NM_138927	Body;Body;Body;Body;Body				NA				chr21:34927485-34927815	ClassC		NA
cg01449724	12.9535	3.93239	2.24444e-38	8.12677e-35	0.948713	0.00439507	0.547754	0.0891768	-0.400959	-0.400316	chr4	13707225	-	cg01449724		NA	NA	NA	NA	NA		OpenSea	LINC01182	NR_121681	Body				NA				chr4:13707120-13707695	ClassC		NA
cg11046772	-12.9339	-4.0047	2.89693e-38	1.04323e-34	0.0339679	0.00459422	0.359865	0.0468919	0.325897	0.325452	chr12	2353479	+	cg11046772		NA	NA	NA	NA	NA		OpenSea	CACNA1C;CACNA1C;CACNA1C;CACNA1C;CACNA1C;CACNA1C;CACNA1C;CACNA1C;CACNA1C;CACNA1C;CACNA1C;CACNA1C;CACNA1C;CACNA1C;CACNA1C;CACNA1C;CACNA1C;CACNA1C;CACNA1C;CACNA1C;CACNA1C;CACNA1C;CACNA1C	NM_001129844;NM_001129827;NM_001129839;NM_001129834;NM_001129841;NM_000719;NM_001129830;NM_001167625;NM_001129843;NM_001167624;NM_001129835;NM_001129837;NM_001167623;NM_001129840;NM_199460;NM_001129833;NM_001129832;NM_001129829;NM_001129846;NM_001129836;NM_001129838;NM_001129831;NM_001129842	Body;Body;Body;Body;Body;Body;Body;Body;Body;Body;Body;Body;Body;Body;Body;Body;Body;Body;Body;Body;Body;Body;Body				TRUE				chr12:2353280-2354155	ClassC		NA
cg01527666	-12.9298	-3.35225	3.05489e-38	1.09417e-34	0.0470048	0.00112413	0.33647	0.0645281	0.289465	0.287934	chr15	90880152	+	cg01527666	rs74863218	0.014323	NA	NA	NA	NA		OpenSea							TRUE		15:90880100-90880392	Unclassified_Cell_type_specific	chr15:90879960-90880370	ClassD		NA
cg07838458	12.9204	3.87532	3.45521e-38	1.2309e-34	0.943085	0.006861	0.531479	0.0521608	-0.411606	-0.41172	chr7	27650858	-	cg07838458		NA	NA	NA	NA	NA		OpenSea	HIBADH	NM_152740	Body				NA				chr7:27650765-27650995	ClassC		NA
cg11874760	12.9114	3.33596	3.87951e-38	1.37466e-34	0.923975	0.00647029	0.546851	0.00743052	-0.377124	-0.377306	chr6	14118415	-	cg11874760		NA	NA	NA	NA	NA	chr6:14117616-14118206	S_Shore	CD83;CD83	NM_004233;NM_001040280	Body;Body			DMR	NA	6:14225513-14226395	6:14117144-14119235	Promoter_Associated	chr6:14118365-14118675	ClassA	chr6:14117616-14118206*S_Shore	2
cg03708230	12.901	3.49528	4.44382e-38	1.56625e-34	0.328125	0.00528898	0.0425336	0.0134251	-0.285591	-0.286601	chr5	149736866	-	cg03708230		NA	NA	NA	NA	NA	chr5:149737077-149737830	N_Shore	TCOF1;TCOF1;TCOF1;TCOF1;TCOF1;TCOF1	NM_001008657;NM_001135244;NM_001135243;NM_001008656;NM_000356;NM_001135245	TSS1500;TSS1500;TSS1500;TSS1500;TSS1500;TSS1500				NA		5:149736526-149737963	Promoter_Associated		ClassA	chr5:149737077-149737830*N_Shore	6
cg17775989	-12.8932	-4.55669	4.91631e-38	1.72361e-34	0.0277692	0.00566741	0.398517	0.00119419	0.370747	0.371134	chr12	5566384	-	cg17775989		NA	NA	NA	NA	NA		OpenSea	NTF3	NM_001102654	Body		chr12:5566178-5566178		TRUE				chr12:5566040-5566555	ClassC		NA
cg13182010	12.8891	3.01758	5.18608e-38	1.80862e-34	0.949203	0.00186191	0.697622	0.0175253	-0.251581	-0.251462	chr14	23235291	+	cg13182010		NA	NA	NA	NA	NA	chr14:23235774-23236578	N_Shore	OXA1L	NM_005015	TSS1500				NA					ClassA	chr14:23235774-23236578*N_Shore	10
cg05011167	12.8797	3.29041	5.85661e-38	2.03177e-34	0.95319	0.00346676	0.675565	0.0289775	-0.277625	-0.277378	chr12	6781779	-	cg05011167		NA	NA	NA	NA	NA		OpenSea	ZNF384;ZNF384;ZNF384	NM_001135734;NM_001039920;NM_133476	Body;Body;Body				NA					ClassC		NA
cg02964287	12.8716	3.80527	6.50794e-38	2.24597e-34	0.936757	0.00809638	0.516001	0.00522236	-0.420756	-0.421122	chr16	28887830	-	cg02964287		NA	NA	NA	NA	NA	chr16:28890954-28891868	N_Shelf							NA					ClassA	chr16:28890954-28891868*N_Shelf	1
cg03833908	12.8607	3.45573	7.48782e-38	2.57075e-34	0.956365	0.004072	0.666749	0.0309968	-0.289616	-0.289388	chr19	41736912	+	cg03833908		NA	NA	NA	NA	NA		OpenSea	AXL;AXL;AXL	NM_001278599;NM_021913;NM_001699	5'UTR;Body;Body				NA				chr19:41736865-41737195	ClassC		NA
cg19174643	-12.8437	-3.61292	9.32951e-38	3.18653e-34	0.065891	0.00769432	0.462098	0.0247526	0.396207	0.396454	chr18	13136426	-	cg19174643		NA	NA	NA	NA	NA	chr18:13136596-13137564	N_Shore						DMR	NA				chr18:13135665-13137735	ClassB	chr18:13136596-13137564*N_Shore	2
cg01298919	12.843	3.30078	9.4141e-38	3.19894e-34	0.922142	0.00615607	0.546428	0.0125714	-0.375713	-0.375873	chr22	45971786	-	cg01298919		NA	NA	NA	NA	NA		OpenSea	FBLN1	NM_006486	Body				NA					ClassC		NA
cg23295623	-12.8379	-3.77989	1.00575e-37	3.40012e-34	0.0400094	0.00485555	0.363399	0.044664	0.32339	0.323005	chr11	4928579	-	cg23295623		NA	NA	NA	NA	NA		OpenSea	OR51A7	NM_001004749	TSS200				NA					ClassC		NA
cg14289658	12.8285	4.11032	1.13517e-37	3.81818e-34	0.926618	0.00921517	0.424555	0.0704831	-0.502063	-0.50324	chr1	27247818	-	cg14289658		NA	NA	NA	NA	NA	chr1:27248048-27248619	N_Shore	NUDC	NM_006600	TSS1500				NA		1:27247533-27248823	Promoter_Associated	chr1:27247725-27247935	ClassA	chr1:27248048-27248619*N_Shore	5
cg21475527	12.8248	3.37458	1.19035e-37	3.98355e-34	0.953321	0.00415569	0.663671	0.0225192	-0.28965	-0.289595	chr11	19182709	-	cg21475527		NA	NA	NA	NA	NA		OpenSea	ZDHHC13;ZDHHC13	NM_019028;NM_001001483	Body;Body				NA					ClassC		NA
cg23821392	-12.8104	-2.99528	1.43407e-37	4.77507e-34	0.0860822	0.0035352	0.428815	0.0182663	0.342733	0.342733	chr3	10709230	+	cg23821392	rs113545873	0.01373	NA	NA	NA	NA		OpenSea							NA				chr3:10709025-10709875	ClassD		NA
cg03875996	12.8092	4.16336	1.45636e-37	4.82504e-34	0.475496	0.0420815	0.0481391	2.89381e-05	-0.427357	-0.427255	chr4	159442782	+	cg03875996	rs146988370	0.0101	NA	NA	NA	NA		OpenSea	RXFP1	NM_021634	TSS1500				NA				chr4:159442680-159443135	ClassC		NA
cg21002674	-12.807	-4.3995	1.49846e-37	4.93982e-34	0.0290989	0.00357361	0.389018	0.108329	0.359919	0.357255	chr4	10600367	-	cg21002674		NA	NA	NA	NA	NA		OpenSea	CLNK	NM_052964	Body				NA					ClassC		NA
cg01139000	-12.8039	-4.17995	1.55891e-37	5.11364e-34	0.0293335	0.00323855	0.355682	0.093501	0.326348	0.323665	chr3	34326633	-	cg01139000		NA	NA	NA	NA	NA		OpenSea							NA				chr3:34326480-34326730	ClassD		NA
cg08192337	12.801	3.10796	1.61761e-37	5.25419e-34	0.945705	0.00289085	0.668878	0.0255804	-0.276827	-0.27663	chr12	124982002	+	cg08192337		NA	NA	NA	NA	NA		OpenSea	NCOR2;NCOR2	NM_006312;NM_001077261	5'UTR;5'UTR				TRUE	12:123547818-123547994			chr12:124981605-124982235	ClassC		NA
cg09754842	-12.8012	-3.89105	1.61484e-37	5.25419e-34	0.0656324	0.00771098	0.509023	0.069763	0.44339	0.443774	chr7	24576365	+	cg09754842		NA	NA	NA	NA	NA		OpenSea							TRUE					ClassD		NA
cg08171930	12.8005	3.6013	1.62996e-37	5.26846e-34	0.965658	0.00161849	0.696116	0.0738998	-0.269543	-0.266999	chr16	89615085	-	cg08171930	rs112121852	0.020399	NA	NA	NA	NA		OpenSea	SPG7	NM_003119	Body				NA	16:88142390-88142878				ClassC		NA
cg08824688	-12.7791	-3.37056	2.14426e-37	6.86386e-34	0.0460522	0.00445057	0.332264	0.00632819	0.286212	0.28635	chr4	91021029	-	cg08824688	rs78785032	0.03065	NA	NA	NA	NA		OpenSea							NA				chr4:91020985-91021270	ClassD		NA
cg22400478	-12.7439	-4.24982	3.3709e-37	1.07385e-33	0.0959328	0.015431	0.666305	0.0322319	0.570372	0.571559	chr6	42320651	+	cg22400478		NA	NA	NA	NA	NA		OpenSea	TRERF1;TRERF1	NM_033502;NM_001297573	5'UTR;5'UTR				NA				chr6:42320640-42320875	ClassC		NA
cg06647928	-12.7174	-3.65697	4.73266e-37	1.50044e-33	0.0244439	0.00122571	0.24343	0.0696295	0.218987	0.21557	chr5	73612203	+	cg06647928		NA	NA	NA	NA	NA		OpenSea							TRUE				chr5:73612105-73612430	ClassD		NA
cg14751868	-12.7119	-4.0274	5.0769e-37	1.60192e-33	0.0533871	0.00682046	0.477769	0.0706094	0.424382	0.424467	chr21	23426833	-	cg14751868		NA	NA	NA	NA	NA		OpenSea	LOC101927843	NR_109959	Body				NA					ClassC		NA
cg27607773	12.7092	3.66857	5.25555e-37	1.65043e-33	0.952352	0.00556209	0.612141	0.0322477	-0.340211	-0.340197	chr2	28066049	-	cg27607773		NA	NA	NA	NA	NA		OpenSea	RBKS;RBKS	NM_001287580;NM_022128	Body;Body				NA				chr2:28065820-28066075	ClassC		NA
cg03631215	12.7058	3.2561	5.48928e-37	1.7157e-33	0.941272	0.00456172	0.626907	0.0235642	-0.314365	-0.314339	chr16	84004855	+	cg03631215		NA	NA	NA	NA	NA	chr16:84002269-84002860	S_Shore	NECAB2	NM_019065	Body				NA				chr16:84004725-84006135	ClassA	chr16:84001805-84002011*S_Shelf	3
cg03661666	-12.7014	-3.59422	5.80939e-37	1.80723e-33	0.026	0.00221424	0.245129	0.0515651	0.219129	0.21735	chr22	32842522	+	cg03661666		NA	NA	NA	NA	NA		OpenSea	BPIFC	NM_174932	Body				NA				chr22:32842320-32842595	ClassC		NA
cg07834418	-12.6917	-3.86766	6.57593e-37	2.03613e-33	0.0294068	0.00329853	0.307246	0.0601171	0.277839	0.276328	chr10	107409739	-	cg07834418		NA	NA	NA	NA	NA		OpenSea							TRUE					ClassD		NA
cg26924544	12.6785	3.64896	7.78475e-37	2.3992e-33	0.57557	0.0292286	0.0980639	0.0138721	-0.477506	-0.478131	chr6	12736269	+	cg26924544		NA	NA	NA	NA	NA		OpenSea	PHACTR1;PHACTR1	NM_001242648;NM_030948	Body;Body				NA				chr6:12736120-12736370	ClassC		NA
cg03951603	12.6654	3.93224	9.19529e-37	2.82081e-33	0.45684	0.0316649	0.053017	0.013535	-0.403823	-0.404524	chr15	89903565	-	cg03951603		NA	NA	NA	NA	NA	chr15:89903446-89903720	Island							NA	15:87704486-87704777	15:89903318-89903680	Unclassified_Cell_type_specific	chr15:89902765-89903855	ClassB	chr15:89903446-89903720*Island	4
cg16333036	-12.6529	-3.68643	1.07811e-36	3.29203e-33	0.0429638	0.00508998	0.36551	0.0398247	0.322547	0.322301	chr16	84441982	-	cg16333036		NA	NA	NA	NA	NA		OpenSea	ATP2C2;ATP2C2;ATP2C2	NM_001291454;NM_014861;NM_001286527	5'UTR;Body;Body				NA					ClassC		NA
cg04554131	12.6427	3.13676	1.2281e-36	3.71988e-33	0.946683	0.00174517	0.667992	0.0468262	-0.278691	-0.277877	chr1	25291540	-	cg04554131		NA	NA	NA	NA	NA		OpenSea	RUNX3	NM_001031680	TSS200				NA	1:25163972-25164333	1:25291322-25292142	Unclassified	chr1:25291520-25291775	ClassC		NA
cg05850884	12.6426	3.06617	1.22945e-36	3.71988e-33	0.937547	0.00312045	0.64184	0.0285848	-0.295707	-0.295508	chr6	30174845	-	cg05850884		NA	NA	NA	NA	NA		OpenSea	TRIM26	NM_003449	5'UTR				TRUE				chr6:30174505-30175650	ClassC		NA
cg00235562	-12.6373	-4.4405	1.31542e-36	3.96188e-33	0.0336842	0.00448487	0.43068	0.104085	0.396995	0.395653	chr7	34892318	+	cg00235562		NA	NA	NA	NA	NA		OpenSea	NPSR1;NPSR1	NM_207173;NM_001300933	Body;Body				NA					ClassC		NA
cg24271161	-12.6301	-3.6634	1.44178e-36	4.32283e-33	0.0337479	0.00313943	0.307699	0.0600638	0.273952	0.272417	chr2	25841823	-	cg24271161		NA	NA	NA	NA	NA		OpenSea	DTNB;DTNB;DTNB;DTNB;DTNB;DTNB;DTNB;DTNB	NM_001256308;NM_001256304;NM_183361;NM_021907;NM_001256303;NM_183360;NM_033148;NM_033147	Body;Body;Body;Body;Body;Body;Body;Body				TRUE				chr2:25841585-25841895	ClassC		NA
cg19871762	-12.6228	-2.96794	1.58019e-36	4.71647e-33	0.0733017	0.00342348	0.382159	0.0146942	0.308857	0.308857	chr7	82359176	-	cg19871762		NA	NA	NA	NA	NA		OpenSea							NA					ClassD		NA
cg15048059	-12.6125	-3.3051	1.80236e-36	5.35548e-33	0.0315614	0.00304388	0.243161	0.013906	0.2116	0.211566	chr14	37412235	+	cg15048059		NA	NA	NA	NA	NA		OpenSea	SLC25A21;SLC25A21	NM_001171170;NM_030631	Body;Body				NA		14:37411203-37412745	Unclassified	chr14:37412120-37412375	ClassC		NA
cg06775073	12.6104	5.01811	1.84956e-36	5.47118e-33	0.987867	0.00282373	0.719447	0.00197554	-0.26842	-0.26866	chr17	17603749	+	cg06775073		NA	NA	NA	NA	NA	chr17:17603583-17604147	Island	RAI1	NM_030665	5'UTR				TRUE	17:17544334-17544910			chr17:17602905-17603995	ClassA	chr17:17603583-17604147*Island	4
cg10567320	12.6041	2.95979	2.00546e-36	5.90599e-33	0.884313	0.00487936	0.495755	0.00792289	-0.388559	-0.388627	chr10	29911658	+	cg10567320		NA	NA	NA	NA	NA		OpenSea	SVIL;SVIL	NM_021738;NM_003174	5'UTR;5'UTR				NA				chr10:29911500-29911830	ClassC		NA
cg15373400	12.5916	3.42242	2.34976e-36	6.88931e-33	0.95106	0.00425549	0.644442	0.0451996	-0.306618	-0.3061	chr4	56859639	+	cg15373400		NA	NA	NA	NA	NA		OpenSea	CEP135	NM_025009	Body				NA					ClassC		NA
cg02720863	12.5786	3.31952	2.76967e-36	8.04924e-33	0.849061	0.0125864	0.360988	0.00195737	-0.488073	-0.488404	chr7	13319243	-	cg02720863		NA	NA	NA	NA	NA		OpenSea							NA					ClassD		NA
cg04651607	12.5769	3.79904	2.82803e-36	8.18296e-33	0.956433	0.00555815	0.61292	0.0448839	-0.343513	-0.343282	chr17	78939979	+	cg04651607		NA	NA	NA	NA	NA	chr17:78939963-78940182	Island	RPTOR;RPTOR	NM_020761;NM_001163034	3'UTR;3'UTR				NA	17:76553995-76554641	17:78939965-78940158	Unclassified_Cell_type_specific	chr17:78939885-78940055	ClassA	chr17:78939963-78940182*Island	6
cg23157239	-12.5764	-3.63221	2.84676e-36	8.20133e-33	0.0650701	0.00823936	0.461785	0.00186313	0.396715	0.397067	chr14	36684553	-	cg23157239		NA	NA	NA	NA	NA		OpenSea							TRUE					ClassD		NA
cg04800431	12.5725	2.917	2.9906e-36	8.57842e-33	0.95813	0.000960344	0.751617	0.0199839	-0.206513	-0.206252	chr15	76134568	-	cg04800431	rs60496608	0.025137	NA	NA	NA	NA	chr15:76135311-76136946	N_Shore	UBE2Q2;UBE2Q2	NM_173469;NM_001284382	TSS1500;TSS1500				NA					ClassA	chr15:76135311-76136946*N_Shore	3
cg06420150	-12.5667	-4.35154	3.21798e-36	9.15143e-33	0.0341604	0.00580999	0.416772	0.0405739	0.382612	0.382707	chr19	13603056	+	cg06420150		NA	NA	NA	NA	NA		OpenSea	CACNA1A;CACNA1A;CACNA1A;CACNA1A;CACNA1A	NM_023035;NM_001127222;NM_001174080;NM_000068;NM_001127221	Body;Body;Body;Body;Body				TRUE				chr19:13602945-13603315	ClassC		NA
cg05308171	12.562	3.22663	3.41531e-36	9.67109e-33	0.959437	0.00265879	0.716083	0.0364013	-0.243354	-0.24271	chr1	112084171	+	cg05308171		NA	NA	NA	NA	NA		OpenSea	TMIGD3;TMIGD3	NM_001302680;NM_001081976	Body;Body				TRUE					ClassC		NA
cg13534992	12.544	3.21832	4.29015e-36	1.20967e-32	0.95349	0.00241995	0.686987	0.0476615	-0.266503	-0.265554	chr2	70452823	+	cg13534992		NA	NA	NA	NA	NA		OpenSea	TIA1;TIA1	NM_022173;NM_022037	Body;Body				NA					ClassC		NA
cg08383156	12.5415	3.9029	4.42738e-36	1.23783e-32	0.943165	0.0038914	0.525741	0.107429	-0.417424	-0.416905	chr5	158327495	+	cg08383156		NA	NA	NA	NA	NA		OpenSea	EBF1;EBF1;EBF1	NM_001290360;NM_024007;NM_182708	Body;Body;Body				NA					ClassC		NA
cg08540488	12.5417	3.82729	4.41381e-36	1.23783e-32	0.88254	0.0145531	0.347641	0.0232752	-0.534899	-0.535696	chr2	224403622	-	cg08540488		NA	NA	NA	NA	NA		OpenSea							NA					ClassD		NA
cg06828635	12.5403	3.26992	4.49321e-36	1.24727e-32	0.954442	0.00388415	0.685218	0.0170736	-0.269224	-0.269221	chr2	242419131	-	cg06828635		NA	NA	NA	NA	NA		OpenSea	FARP2	NM_014808	Body				NA					ClassC		NA
cg10982364	12.5402	5.2878	4.49881e-36	1.24727e-32	0.969482	0.00660181	0.453751	0.0870666	-0.515731	-0.516987	chr2	200329670	+	cg10982364		NA	NA	NA	NA	NA	chr2:200320502-200329681	Island				low-CpG:200037879-200038071			NA	2:200034878-200037919	2:200329350-200329788	Unclassified_Cell_type_specific	chr2:200329500-200330275	ClassA	chr2:200320502-200329681*Island	41
cg12425180	12.537	3.82296	4.68478e-36	1.29342e-32	0.956093	0.00543003	0.606748	0.0555056	-0.349344	-0.348888	chr1	40033305	-	cg12425180		NA	NA	NA	NA	NA		OpenSea	PABPC4;PABPC4;PABPC4;SNORA55	NM_001135654;NM_003819;NM_001135653;NR_002983	Body;Body;Body;TSS200				NA					ClassC		NA
cg27354215	-12.5305	-3.61827	5.08213e-36	1.3973e-32	0.0527517	0.00630712	0.404915	0.0235659	0.352164	0.352328	chr17	7938515	+	cg27354215		NA	NA	NA	NA	NA		OpenSea							NA					ClassD		NA
cg16328369	-12.5298	-3.43366	5.13002e-36	1.40464e-32	0.0790752	0.00769256	0.480463	0.0378538	0.401387	0.401583	chr1	248058642	-	cg16328369		NA	NA	NA	NA	NA		OpenSea	OR2W3	NM_001001957	TSS1500				NA					ClassC		NA
cg27489916	12.52	3.99958	5.80666e-36	1.58337e-32	0.936264	0.0089511	0.480665	0.0508838	-0.455599	-0.456138	chr2	160793204	-	cg27489916		NA	NA	NA	NA	NA		OpenSea							NA				chr2:160793005-160793295	ClassD		NA
cg07930159	12.5158	3.42236	6.11921e-36	1.66175e-32	0.271783	0.0221522	0.0335737	0.000595717	-0.238209	-0.237788	chr8	80964882	-	cg07930159		NA	NA	NA	NA	NA		OpenSea	TPD52;TPD52;TPD52;TPD52;TPD52;TPD52;TPD52;TPD52;TPD52;TPD52;TPD52;TPD52	NR_105033;NM_001025252;NM_001287143;NM_001287142;NM_001287140;NR_105037;NR_105036;NR_105035;NR_105034;NM_005079;NM_001025253;NM_001287144	Body;Body;Body;Body;Body;Body;Body;Body;Body;Body;Body;Body				TRUE		8:80964763-80965015	Unclassified_Cell_type_specific	chr8:80964760-80965015	ClassC		NA
cg05026883	12.5102	3.51107	6.56376e-36	1.7752e-32	0.929423	0.00468988	0.535961	0.0764531	-0.393463	-0.393142	chr1	51382995	+	cg05026883		NA	NA	NA	NA	NA		OpenSea	FAF1	NM_007051	Body				NA				chr1:51382860-51383135	ClassC		NA
cg23164293	-12.5058	-4.57363	6.93916e-36	1.8691e-32	0.0542446	0.011509	0.573557	0.0128921	0.519312	0.520114	chr7	130538280	+	cg23164293		NA	NA	NA	NA	NA		OpenSea							NA					ClassD		NA
cg17118888	-12.4943	-3.98584	8.02349e-36	2.15242e-32	0.0632029	0.00567682	0.515526	0.102817	0.452324	0.452848	chr18	77594411	+	cg17118888		NA	NA	NA	NA	NA	chr18:77590828-77591698	S_Shelf							NA					ClassB	chr18:77590828-77591698*S_Shelf	1
cg27183818	-12.4717	-3.78176	1.06509e-35	2.84576e-32	0.0416847	0.00580192	0.372676	0.0169372	0.330991	0.331206	chr1	85764021	-	cg27183818		NA	NA	NA	NA	NA		OpenSea							TRUE		1:85763861-85764110	Unclassified_Cell_type_specific	chr1:85763485-85764215	ClassD		NA
cg11019853	12.4565	3.27163	1.28932e-35	3.42623e-32	0.938888	0.00472996	0.614218	0.0379771	-0.32467	-0.324452	chr10	135107677	+	cg11019853		NA	NA	NA	NA	NA		OpenSea	TUBGCP2;TUBGCP2;TUBGCP2;TUBGCP2	NR_046330;NM_001256618;NM_006659;NM_001256617	Body;Body;Body;Body				NA					ClassC		NA
cg16191466	-12.4563	-4.27859	1.29269e-35	3.42623e-32	0.0505295	0.00657004	0.506282	0.0966845	0.455752	0.456194	chr12	99414899	+	cg16191466		NA	NA	NA	NA	NA		OpenSea	ANKS1B;ANKS1B;ANKS1B;ANKS1B;ANKS1B;ANKS1B;ANKS1B;ANKS1B	NM_020140;NM_181670;NM_001204069;NM_001204070;NM_001204066;NM_001204067;NM_001204068;NM_152788	Body;Body;Body;Body;Body;Body;Body;Body				NA				chr12:99414740-99414950	ClassC		NA
cg09324745	-12.4533	-3.75023	1.3417e-35	3.54195e-32	0.0429408	0.00582742	0.374786	0.00529657	0.331845	0.332132	chr6	133051865	-	cg09324745		NA	NA	NA	NA	NA		OpenSea	VNN3;VNN3	NM_001291703;NM_001291702	5'UTR;5'UTR				NA				chr6:133051780-133052015	ClassC		NA
cg23846725	-12.4492	-3.2566	1.41325e-35	3.70136e-32	0.0421951	0.0031539	0.296544	0.0379934	0.254349	0.253729	chr2	113735151	+	cg23846725		NA	NA	NA	NA	NA		OpenSea	IL36G;IL36G	NM_019618;NM_001278568	TSS1500;TSS1500				NA					ClassC		NA
cg13027661	-12.4441	-3.28949	1.5048e-35	3.92562e-32	0.063754	0.00556703	0.399225	0.031977	0.335471	0.335426	chr3	152292437	-	cg13027661		NA	NA	NA	NA	NA		OpenSea							NA		3:152292279-152292646	Unclassified_Cell_type_specific	chr3:152292300-152292535	ClassD		NA
cg14283480	12.4432	2.95163	1.52298e-35	3.95745e-32	0.434297	0.0130791	0.0902872	0.00298101	-0.344009	-0.343996	chr19	56187475	-	cg14283480		NA	NA	NA	NA	NA	chr19:56186108-56186884	S_Shore	EPN1;EPN1;EPN1	NM_001130072;NM_013333;NM_001130071	5'UTR;5'UTR;TSS1500			RDMR	NA				chr19:56187305-56187630	ClassA	chr19:56186108-56186884*S_Shore	6
cg03783545	12.4428	3.23276	1.53065e-35	3.96185e-32	0.955943	0.00219956	0.696677	0.0513783	-0.259266	-0.258068	chr5	42756102	-	cg03783545		NA	NA	NA	NA	NA		OpenSea	CCDC152	NM_001134848	TSS1500				NA					ClassC		NA
cg23213375	12.4385	3.50879	1.61503e-35	4.16399e-32	0.955356	0.00514502	0.653804	0.0166739	-0.301552	-0.301669	chr1	98451791	-	cg23213375		NA	NA	NA	NA	NA		OpenSea							NA				chr1:98451640-98451890	ClassD		NA
cg23200218	-12.4298	-3.00437	1.80117e-35	4.6259e-32	0.0382557	0.00176246	0.242314	0.0268168	0.204058	0.203582	chr19	39050485	+	cg23200218		NA	NA	NA	NA	NA	chr19:39051804-39052258	N_Shore	RYR1;RYR1	NM_000540;NM_001042723	Body;Body				NA		19:39050128-39050577	Unclassified	chr19:39050165-39050750	ClassA	chr19:39051804-39052258*N_Shore	1
cg04244985	-12.4291	-3.65531	1.81609e-35	4.6462e-32	0.0355898	0.00399014	0.317256	0.0469135	0.281666	0.280902	chr19	55043845	+	cg04244985		NA	NA	NA	NA	NA		OpenSea	KIR3DX1	NR_026716	TSS200				NA		19:55043797-55044228	Unclassified_Cell_type_specific	chr19:55043825-55044055	ClassC		NA
cg01967999	12.4231	3.04494	1.95741e-35	4.96939e-32	0.946176	0.0017284	0.679848	0.0424011	-0.266329	-0.265602	chr13	45712176	-	cg01967999		NA	NA	NA	NA	NA		OpenSea	GTF2F2	NM_004128	Body				NA					ClassC		NA
cg00004806	12.4224	3.64145	1.97429e-35	4.97479e-32	0.931266	0.00780649	0.521688	0.0437878	-0.409578	-0.409807	chr6	161558105	+	cg00004806		NA	NA	NA	NA	NA		OpenSea	AGPAT4	NM_020133	Body				NA	6:161478065-161478096			chr6:161558065-161558335	ClassC		NA
cg19860121	12.4224	3.11641	1.97455e-35	4.97479e-32	0.95729	0.00260016	0.72076	0.0312864	-0.236529	-0.236047	chr10	79389524	-	cg19860121		NA	NA	NA	NA	NA		OpenSea	KCNMA1;KCNMA1;KCNMA1;KCNMA1	NM_001161353;NM_001161352;NM_002247;NM_001014797	Body;Body;Body;Body				TRUE		10:79389483-79389615	Unclassified_Cell_type_specific		ClassC		NA
cg05227773	-12.418	-3.38887	2.08718e-35	5.23861e-32	0.428417	0.0252058	0.886512	0.0153711	0.458095	0.458683	chr16	72817808	+	cg05227773		NA	NA	NA	NA	NA	chr16:72821140-72821592	N_Shelf	ZFHX3;ZFHX3	NM_006885;NM_001164766	3'UTR;3'UTR				NA				chr16:72817660-72818115	ClassA	chr16:72821140-72821592*N_Shelf	1
cg26818625	12.4173	4.62589	2.10446e-35	5.26207e-32	0.489533	0.0459918	0.0383392	0.0122982	-0.451194	-0.452089	chr8	72471153	-	cg26818625		NA	NA	NA	NA	NA	chr8:72468560-72469561	S_Shore						CDMR	NA	8:72633615-72633725			chr8:72471145-72471615	ClassB	chr8:72468560-72469561*S_Shore	8
cg17356452	12.4169	3.21491	2.11517e-35	5.26897e-32	0.95078	0.00413595	0.675817	0.0183174	-0.274963	-0.274952	chr3	141105920	+	cg17356452		NA	NA	NA	NA	NA		OpenSea	ZBTB38	NM_001080412	5'UTR				NA				chr3:141105560-141106015	ClassC		NA
cg02062084	-12.4089	-3.46973	2.33783e-35	5.80179e-32	0.0308416	0.00297758	0.261069	0.0417941	0.230227	0.229245	chr7	104479571	-	cg02062084		NA	NA	NA	NA	NA		OpenSea	LHFPL3	NM_199000	Body				NA					ClassC		NA
cg17882951	12.4066	3.22385	2.40623e-35	5.94926e-32	0.912924	0.00739571	0.529448	0.0100932	-0.383477	-0.383683	chr2	220357514	+	cg17882951		NA	NA	NA	NA	NA	chr2:220361462-220363254	N_Shelf	SPEG	NM_005876	3'UTR				NA				chr2:220357360-220357575	ClassA	chr2:220361462-220363254*N_Shelf	2
cg15655369	-12.3976	-4.40782	2.69334e-35	6.60982e-32	0.0604422	0.0103995	0.573979	0.0602271	0.513536	0.514721	chr20	49135042	+	cg15655369		NA	NA	NA	NA	NA		OpenSea	PTPN1;PTPN1	NM_001278618;NM_002827	5'UTR;Body		chr20:49134968-49134968		NA				chr20:49134720-49135150	ClassC		NA
cg26270695	-12.3934	-3.50402	2.83911e-35	6.94183e-32	0.058925	0.00632694	0.41436	0.0288593	0.355435	0.355544	chr15	78640434	-	cg26270695		NA	NA	NA	NA	NA		OpenSea	CRABP1	NM_004378	3'UTR				NA				chr15:78640100-78640435	ClassC		NA
cg03630790	12.3923	3.94602	2.87577e-35	7.00562e-32	0.941561	0.00841441	0.512823	0.0561297	-0.428739	-0.429054	chr3	30702018	+	cg03630790	rs9310939	0.03533	NA	NA	NA	NA		OpenSea	TGFBR2;TGFBR2	NM_001024847;NM_003242	Body;Body				TRUE					ClassC		NA
cg09402623	-12.3854	-4.07854	3.13619e-35	7.61204e-32	0.0354216	0.000736909	0.386918	0.128346	0.351497	0.347427	chr1	235904811	+	cg09402623		NA	NA	NA	NA	NA		OpenSea	LYST;LYST	NM_001301365;NM_000081	Body;Body				NA				chr1:235904665-235904910	ClassC		NA
cg19769046	-12.3846	-3.68346	3.16687e-35	7.65844e-32	0.0893982	0.00776043	0.556319	0.0815882	0.466921	0.46792	chr5	17890734	+	cg19769046		NA	NA	NA	NA	NA		OpenSea							NA					ClassD		NA
cg04343888	-12.3828	-3.8212	3.23672e-35	7.7989e-32	0.0312602	0.00301767	0.315165	0.0785909	0.283905	0.281324	chr5	33121039	-	cg04343888		NA	NA	NA	NA	NA		OpenSea							NA				chr5:33120880-33121175	ClassD		NA
cg19018248	-12.3749	-3.71251	3.57308e-35	8.57818e-32	0.0287464	0.00351246	0.279111	0.0376336	0.250364	0.249751	chr7	154401515	-	cg19018248		NA	NA	NA	NA	NA		OpenSea	DPP6;DPP6;DPP6;DPP6	NM_001039350;NM_130797;NM_001290252;NM_001936	Body;Body;Body;Body				NA					ClassC		NA
cg05538409	12.3742	3.36527	3.60359e-35	8.62018e-32	0.947962	0.00482225	0.639113	0.0338873	-0.308849	-0.308665	chr19	8022683	+	cg05538409		NA	NA	NA	NA	NA		OpenSea							NA				chr19:8022665-8023035	ClassD		NA
cg17293600	12.3712	2.96336	3.74003e-35	8.91439e-32	0.947088	0.00271894	0.696587	0.0164628	-0.2505	-0.250424	chr11	65620771	+	cg17293600		NA	NA	NA	NA	NA	chr11:65624495-65628596	N_Shelf	SNX32	NM_152760	Body			RDMR	NA		11:65620297-65621302	Promoter_Associated	chr11:65620440-65621010	ClassA	chr11:65624495-65628596*N_Shelf	3
cg12914733	12.3704	2.93707	3.77785e-35	8.97227e-32	0.955349	0.00198669	0.73636	0.0177507	-0.218989	-0.218829	chr11	955328	-	cg12914733		NA	NA	NA	NA	NA		OpenSea	AP2A2	NM_012305	Body				TRUE				chr11:955200-955395	ClassC		NA
cg01922998	-12.357	-3.44232	4.46602e-35	1.05688e-31	0.0390327	0.00363218	0.306602	0.0469541	0.267569	0.266684	chr15	53676639	-	cg01922998		NA	NA	NA	NA	NA		OpenSea							NA					ClassD		NA
cg13974313	-12.3467	-2.89125	5.07336e-35	1.19633e-31	0.0460617	0.00216541	0.26364	0.00887749	0.217579	0.217567	chr4	48129869	-	cg13974313		NA	NA	NA	NA	NA		OpenSea	TXK	NM_003328	Body				TRUE		4:48129518-48130283	Promoter_Associated	chr4:48129865-48130475	ClassC		NA
cg08419861	12.3454	2.98896	5.1558e-35	1.20718e-31	0.92107	0.00458588	0.595429	0.00565777	-0.325641	-0.325729	chr19	10887665	-	cg08419861	rs10405772	0.031843	NA	NA	NA	NA		OpenSea	DNM2;DNM2;DNM2;DNM2;DNM2	NM_001005362;NM_001005360;NM_004945;NM_001190716;NM_001005361	Body;Body;Body;Body;Body				NA					ClassC		NA
cg20469391	-12.3455	-3.38152	5.15371e-35	1.20718e-31	0.0938037	0.00429135	0.518514	0.0813127	0.42471	0.425023	chr6	84506648	-	cg20469391		NA	NA	NA	NA	NA		OpenSea							NA					ClassD		NA
cg11713615	-12.3412	-4.0249	5.43363e-35	1.26775e-31	0.0428209	0.00730248	0.418876	0.00955742	0.376055	0.376462	chr8	117752716	-	cg11713615		NA	NA	NA	NA	NA		OpenSea	EIF3H	NM_003756	Body				NA				chr8:117752320-117752870	ClassC		NA
cg26209001	-12.3402	-4.11231	5.49925e-35	1.27856e-31	0.0536943	0.00946235	0.492671	0.0331833	0.438976	0.439494	chr2	100874495	+	cg26209001		NA	NA	NA	NA	NA		OpenSea							NA				chr2:100874405-100874655	ClassD		NA
cg12973994	-12.3329	-3.74967	6.02601e-35	1.38648e-31	0.0243661	0.00246257	0.253454	0.0639999	0.229088	0.226471	chr10	85995194	-	cg12973994		NA	NA	NA	NA	NA	chr10:85997109-85997427	N_Shore	LRIT1	NM_015613	Body				NA					ClassA	chr10:85997109-85997427*N_Shore	2
cg13576452	-12.3329	-3.55752	6.02623e-35	1.38648e-31	0.141557	0.00811452	0.657464	0.0805287	0.515908	0.518358	chr14	44863453	+	cg13576452		NA	NA	NA	NA	NA		OpenSea							NA					ClassD		NA
cg02718078	-12.3297	-4.23386	6.26766e-35	1.43704e-31	0.0350685	0.00313237	0.408354	0.123326	0.373285	0.370407	chr2	131716968	+	cg02718078		NA	NA	NA	NA	NA	chr2:131720819-131721867	N_Shelf	ARHGEF4;ARHGEF4	NM_032995;NM_015320	Body;Body				NA					ClassA	chr2:131720819-131721867*N_Shelf	2
cg15436606	-12.3114	-3.32511	7.8637e-35	1.79059e-31	0.0854437	0.00607972	0.483183	0.0590927	0.397739	0.397775	chr4	87881747	+	cg15436606		NA	NA	NA	NA	NA		OpenSea	AFF1	NM_001166693	Body				TRUE				chr4:87881445-87882590	ClassC		NA
cg10810609	-12.3073	-3.04675	8.27318e-35	1.87737e-31	0.0632372	0.00449613	0.357718	0.014024	0.294481	0.29453	chr14	52124677	-	cg10810609		NA	NA	NA	NA	NA		OpenSea	FRMD6;FRMD6;FRMD6	NM_001267046;NM_152330;NM_001042481	5'UTR;5'UTR;5'UTR				NA				chr14:52124520-52124810	ClassC		NA
cg01748244	12.3001	3.15798	9.04492e-35	2.0455e-31	0.873673	0.00966958	0.437117	0.0129498	-0.436556	-0.436815	chr1	2179352	+	cg01748244		NA	NA	NA	NA	NA		OpenSea	SKI	NM_003036	Body				NA				chr1:2178945-2179415	ClassC		NA
cg15843975	-12.2951	-3.95455	9.62864e-35	2.1701e-31	0.0570463	0.00782853	0.482281	0.0590514	0.425235	0.425504	chr11	59963564	+	cg15843975		NA	NA	NA	NA	NA		OpenSea							NA				chr11:59963460-59963830	ClassD		NA
cg21990391	12.2928	3.16013	9.90296e-35	2.22436e-31	0.926366	0.00563202	0.585089	0.0209101	-0.341277	-0.341356	chr19	31154851	-	cg21990391		NA	NA	NA	NA	NA		OpenSea							NA					ClassD		NA
cg19489697	12.2833	3.01434	1.11341e-34	2.49244e-31	0.92962	0.00366651	0.620436	0.0319514	-0.309184	-0.308989	chr18	34073479	-	cg19489697		NA	NA	NA	NA	NA		OpenSea	FHOD3;FHOD3;FHOD3	NM_001281740;NM_001281739;NM_025135	Body;Body;Body				TRUE				chr18:34073340-34073695	ClassC		NA
cg26760927	12.2772	3.11225	1.20023e-34	2.67774e-31	0.647896	0.0190484	0.175579	0.00234134	-0.472318	-0.472507	chr11	42186830	+	cg26760927		NA	NA	NA	NA	NA		OpenSea							NA					ClassD		NA
cg10494684	12.2766	4.33523	1.20915e-34	2.6886e-31	0.431416	0.0477154	0.0362557	0.00351624	-0.39516	-0.394862	chr17	26645200	+	cg10494684		NA	NA	NA	NA	NA	chr17:26645290-26645614	N_Shore	TMEM97	NM_014573	TSS1500				NA		17:26645113-26646658	Promoter_Associated	chr17:26644605-26645635	ClassA	chr17:26645860-26646605*N_Shore	1
cg02577773	-12.2717	-3.52223	1.28582e-34	2.84952e-31	0.0329506	0.0041629	0.28014	0.00294774	0.24719	0.247375	chr2	208027870	+	cg02577773		NA	NA	NA	NA	NA	chr2:208030852-208031477	N_Shelf	KLF7	NM_003709	Body			RDMR	NA				chr2:208027720-208028050	ClassA	chr2:208030852-208031477*N_Shelf	3
cg26157232	12.2604	3.50055	1.47761e-34	3.26361e-31	0.947364	0.00544037	0.614454	0.0438168	-0.33291	-0.332651	chr16	66695313	+	cg26157232		NA	NA	NA	NA	NA		OpenSea	CMTM4;CMTM4	NM_178818;NM_181521	Body;Body				NA				chr16:66695120-66695455	ClassC		NA
cg12655921	-12.2546	-4.37617	1.58749e-34	3.49466e-31	0.0434261	0.00756249	0.482723	0.0752911	0.439297	0.439552	chr2	2019937	+	cg12655921		NA	NA	NA	NA	NA		OpenSea	MYT1L	NM_015025	5'UTR				TRUE					ClassC		NA
cg09671989	12.2531	4.30362	1.61758e-34	3.54912e-31	0.975221	0.00497028	0.668974	0.00350377	-0.306248	-0.306577	chr16	88330828	-	cg09671989		NA	NA	NA	NA	NA		OpenSea							NA	16:86888217-86888455				ClassD		NA
cg06092178	-12.2446	-3.75571	1.7952e-34	3.90275e-31	0.0315966	0.00426839	0.304608	0.0243877	0.273011	0.272963	chr3	50708855	+	cg06092178		NA	NA	NA	NA	NA	chr3:50712068-50713007	N_Shelf							NA				chr3:50708825-50709095	ClassB	chr3:50712068-50713007*N_Shelf	1
cg20650753	-12.2446	-4.11393	1.79516e-34	3.90275e-31	0.0285088	0.00479484	0.334556	0.0185376	0.306047	0.306227	chr9	131170785	-	cg20650753		NA	NA	NA	NA	NA		OpenSea	MIR1268A	NR_031672	Body				NA					ClassC		NA
cg26645498	12.2446	3.50693	1.79643e-34	3.90275e-31	0.938288	0.00736661	0.573452	0.0126084	-0.364836	-0.365117	chr14	102322505	-	cg26645498		NA	NA	NA	NA	NA		OpenSea	PPP2R5C;PPP2R5C;PPP2R5C;PPP2R5C;PPP2R5C	NM_001161726;NM_001161725;NM_178587;NM_002719;NM_178586	Body;Body;Body;Body;Body				NA				chr14:102322380-102322570	ClassC		NA
cg10536999	12.2436	5.68083	1.81861e-34	3.93804e-31	0.890217	0.0265535	0.142001	0.0448596	-0.748217	-0.753261	chr7	26193109	+	cg10536999		NA	NA	NA	NA	NA	chr7:26191794-26192757	S_Shore	NFE2L3	NM_004289	Body			RDMR	NA	7:26159491-26159644			chr7:26192645-26193595	ClassA	chr7:26191794-26192757*S_Shore	4
cg09869678	-12.225	-3.12117	2.28486e-34	4.93154e-31	0.543433	0.0217175	0.911898	0.0050189	0.368465	0.36847	chr11	84829627	+	cg09869678		NA	NA	NA	NA	NA		OpenSea	DLG2	NM_001142699	Body				TRUE					ClassC		NA
cg20256779	-12.2233	-3.29785	2.33352e-34	5.02021e-31	0.0513323	0.00373393	0.347922	0.0558569	0.29659	0.295633	chr8	95449369	+	cg20256779		NA	NA	NA	NA	NA		OpenSea	FSBP;RAD54B;RAD54B;RAD54B	NM_001256141;NM_001205263;NM_001205262;NM_012415	TSS200;TSS200;Body;Body				NA		8:95449145-95449485	Unclassified_Cell_type_specific	chr8:95448420-95449535	ClassC		NA
cg07635306	-12.2196	-3.28739	2.44385e-34	5.24056e-31	0.0296986	0.00287271	0.229988	0.02599	0.200289	0.199871	chr1	213224393	-	cg07635306		NA	NA	NA	NA	NA	chr1:213224611-213224867	N_Shore	RPS6KC1;RPS6KC1;RPS6KC1;RPS6KC1;RPS6KC1;RPS6KC1	NM_001136138;NM_012424;NM_001287220;NM_001287221;NM_001287219;NM_001287218	TSS200;TSS200;TSS200;TSS200;TSS200;TSS200				NA	1:211290934-211291441	1:213224070-213225441	Promoter_Associated	chr1:213224225-213224695	ClassA	chr1:213224611-213224867*N_Shore	9
cg19285799	12.2152	3.32854	2.57929e-34	5.51315e-31	0.888744	0.0110408	0.44384	0.00813479	-0.444904	-0.445264	chr6	149255510	+	cg19285799		NA	NA	NA	NA	NA		OpenSea	UST	NM_005715	Body				TRUE					ClassC		NA
cg13250196	12.2007	3.60551	3.08278e-34	6.54711e-31	0.93781	0.00412922	0.552818	0.09236	-0.384992	-0.384158	chr12	68721092	+	cg13250196		NA	NA	NA	NA	NA		OpenSea	MDM1;MDM1;MDM1;MDM1	NM_001205029;NM_020128;NM_017440;NM_001205028	3'UTR;Body;Body;Body				NA					ClassC		NA
cg08368885	12.1997	3.18593	3.11831e-34	6.6014e-31	0.956549	0.0038758	0.708124	0.00795745	-0.248426	-0.24852	chr9	129596150	+	cg08368885		NA	NA	NA	NA	NA	chr9:129595357-129595584	S_Shore	ZBTB43;ZBTB43	NM_014007;NM_001135776	Body;Body				NA				chr9:129596045-129596275	ClassA	chr9:129595357-129595584*S_Shore	2
cg16760587	-12.188	-4.60068	3.60313e-34	7.60346e-31	0.04878	0.00800504	0.550739	0.105426	0.501959	0.503594	chr4	17517594	+	cg16760587		NA	NA	NA	NA	NA	chr4:17513309-17513981	S_Shelf	CLRN2	NM_001079827	Body				NA				chr4:17517505-17517950	ClassA	chr4:17513309-17513981*S_Shelf	11
cg04453050	12.1827	2.8826	3.84334e-34	8.08462e-31	0.361943	0.0108467	0.0714984	0.00523798	-0.290445	-0.290481	chr3	51740896	+	cg04453050	rs114774669	0.030408	NA	NA	NA	NA	chr3:51740740-51741413	Island	GRM2;GRM2	NM_000839;NM_001130063	TSS200;TSS200				TRUE	3:51715881-51716416	3:51740394-51741198	Unclassified_Cell_type_specific	chr3:51740785-51741055	ClassA	chr3:51740740-51741413*Island	7
cg21325466	12.1811	3.84917	3.92149e-34	8.2229e-31	0.93577	0.00430439	0.503045	0.112179	-0.432725	-0.432745	chr2	224644739	+	cg21325466		NA	NA	NA	NA	NA		OpenSea	AP1S3;AP1S3;AP1S3	NR_110906;NR_110905;NM_001039569	Body;Body;Body				NA		2:224644135-224644910	Unclassified	chr2:224644660-224644915	ClassC		NA
cg27055499	12.1599	3.96954	5.08387e-34	1.06266e-30	0.956347	0.00752843	0.585484	0.0167915	-0.370863	-0.371235	chr14	104376007	+	cg27055499		NA	NA	NA	NA	NA		OpenSea							NA				chr14:104375860-104376175	ClassD		NA
cg22586777	12.1582	3.1693	5.1919e-34	1.07844e-30	0.957448	0.00253306	0.713545	0.0458633	-0.243902	-0.242851	chr4	159748779	-	cg22586777		NA	NA	NA	NA	NA		OpenSea	FNIP2	NM_020840	Body				NA				chr4:159748660-159748870	ClassC		NA
cg25969810	12.1582	2.89789	5.18866e-34	1.07844e-30	0.942535	0.00143501	0.687097	0.0342654	-0.255438	-0.254938	chr1	204807013	+	cg25969810		NA	NA	NA	NA	NA		OpenSea	NFASC;NFASC;NFASC;NFASC;NFASC	NM_001160332;NM_001160333;NM_015090;NM_001005389;NM_001005388	5'UTR;5'UTR;5'UTR;5'UTR;5'UTR				NA				chr1:204806645-204807030	ClassC		NA
cg24008361	-12.1548	-4.22063	5.41188e-34	1.12062e-30	0.0213373	0.00242887	0.293114	0.0995014	0.271777	0.266786	chr4	36083264	+	cg24008361	rs75379757	0.013467	NA	NA	NA	NA		OpenSea	ARAP2	NM_015230	Body				NA					ClassC		NA
cg10639871	12.1472	2.97519	5.93443e-34	1.225e-30	0.942223	0.00275671	0.674393	0.034094	-0.26783	-0.267412	chr10	32233237	+	cg10639871		NA	NA	NA	NA	NA		OpenSea							NA					ClassD		NA
cg24298061	12.1438	2.95867	6.19111e-34	1.27401e-30	0.960012	0.00250704	0.755612	0.00879358	-0.204399	-0.204403	chr14	75095379	+	cg24298061		NA	NA	NA	NA	NA		OpenSea							NA				chr14:75095240-75095415	ClassD		NA
cg03282312	-12.1433	-3.69201	6.22448e-34	1.27692e-30	0.0531815	0.00742746	0.418822	0.00997214	0.36564	0.365995	chr6	53305580	+	cg03282312		NA	NA	NA	NA	NA		OpenSea							TRUE				chr6:53305180-53305715	ClassD		NA
cg13077865	-12.1428	-4.26523	6.26555e-34	1.28137e-30	0.0319806	0.00398705	0.389882	0.10876	0.357902	0.355274	chr8	105655901	+	cg13077865		NA	NA	NA	NA	NA		OpenSea							TRUE				chr8:105655720-105656015	ClassD		NA
cg00605033	12.1417	3.10857	6.34647e-34	1.29393e-30	0.667337	0.00459422	0.190439	0.0414307	-0.476897	-0.478648	chr10	5597061	+	cg00605033		NA	NA	NA	NA	NA		OpenSea							NA					ClassD		NA
cg01595325	-12.1267	-3.58688	7.62284e-34	1.54939e-30	0.0420458	0.00491102	0.345266	0.0555073	0.30322	0.302351	chr16	25706401	+	cg01595325		NA	NA	NA	NA	NA	chr16:25702955-25704631	S_Shore	HS3ST4	NM_006040	Body			RDMR	NA				chr16:25706265-25706875	ClassA	chr16:25702955-25704631*S_Shore	2
cg01031615	12.1248	3.23846	7.80391e-34	1.57652e-30	0.950982	0.00416788	0.672875	0.0344925	-0.278107	-0.277767	chr1	5941977	-	cg01031615		NA	NA	NA	NA	NA		OpenSea	NPHP4;NPHP4;NPHP4;NPHP4	NM_001291594;NM_001291593;NR_111987;NM_015102	Body;Body;Body;Body				NA	1:5864564-5865393				ClassC		NA
cg01527486	12.1194	3.04859	8.33718e-34	1.67913e-30	0.929705	0.00536612	0.615665	0.000872147	-0.31404	-0.314179	chr13	114862887	+	cg01527486		NA	NA	NA	NA	NA	chr13:114861661-114861876	S_Shore	RASA3	NM_007368	Body				NA	13:113880867-113881396			chr13:114862705-114863295	ClassA	chr13:114861661-114861876*S_Shore	6
cg08872148	12.1122	2.89458	9.09899e-34	1.82701e-30	0.953236	0.00240066	0.732752	0.0152657	-0.220484	-0.220388	chr16	16103568	-	cg08872148		NA	NA	NA	NA	NA		OpenSea	ABCC1	NM_004996	Body				NA				chr16:16103325-16103570	ClassC		NA
cg13301931	12.1012	2.86103	1.04044e-33	2.08282e-30	0.940317	0.00276633	0.684491	0.0135494	-0.255826	-0.255792	chr7	44526856	-	cg13301931		NA	NA	NA	NA	NA	chr7:44529710-44530557	N_Shelf	NUDCD3	NM_015332	Body				NA					ClassA	chr7:44529710-44530557*N_Shelf	2
cg14435083	-12.0972	-3.91667	1.09327e-33	2.18199e-30	0.0417549	0.00636767	0.395468	0.0518623	0.353713	0.353456	chr6	149097995	-	cg14435083		NA	NA	NA	NA	NA		OpenSea	UST	NM_005715	Body				TRUE				chr6:149097780-149098255	ClassC		NA
cg12953444	-12.0965	-3.2461	1.10179e-33	2.19238e-30	0.0386326	0.00394499	0.275269	0.00711481	0.236637	0.236755	chr12	74292740	+	cg12953444		NA	NA	NA	NA	NA		OpenSea							NA					ClassD		NA
cg09989939	12.0918	3.28774	1.16711e-33	2.30849e-30	0.944536	0.00565259	0.63641	0.0122039	-0.308126	-0.308288	chr13	99230352	+	cg09989939		NA	NA	NA	NA	NA	chr13:99228319-99229576	S_Shore	STK24	NM_001032296	TSS1500			RDMR	NA		13:99230270-99230384	Promoter_Associated	chr13:99230040-99230395	ClassA	chr13:99228319-99229576*S_Shore	5
cg15445283	12.0904	3.59795	1.18667e-33	2.34019e-30	0.954391	0.00601225	0.634798	0.0223737	-0.319593	-0.319726	chr2	134601766	-	cg15445283		NA	NA	NA	NA	NA		OpenSea							NA		2:134601424-134602416	Unclassified		ClassD		NA
cg08671460	-12.0798	-3.38022	1.35078e-33	2.65593e-30	0.0478517	0.00546755	0.342401	0.00310304	0.29455	0.294774	chr12	51912686	-	cg08671460		NA	NA	NA	NA	NA		OpenSea							NA				chr12:51912525-51912810	ClassD		NA
cg20923063	12.0794	3.36698	1.35763e-33	2.6615e-30	0.945669	0.00514525	0.628097	0.0447224	-0.317573	-0.317198	chr2	102018536	-	cg20923063		NA	NA	NA	NA	NA		OpenSea	RFX8	NM_001145664	Body				NA				chr2:102018465-102018695	ClassC		NA
cg26404722	12.0659	3.116	1.59964e-33	3.11749e-30	0.937946	0.00313946	0.634869	0.0537065	-0.303077	-0.302289	chr2	9353201	-	cg26404722		NA	NA	NA	NA	NA		OpenSea	ASAP2;ASAP2	NM_001135191;NM_003887	Body;Body				TRUE				chr2:9353025-9353515	ClassC		NA
cg27558697	12.0592	2.91404	1.73563e-33	3.37259e-30	0.9494	0.00312256	0.713698	0.000478875	-0.235702	-0.235769	chr16	613006	-	cg27558697		NA	NA	NA	NA	NA	chr16:614792-615095	N_Shore	C16orf11	NM_145270	5'UTR				NA	16:552995-553144			chr16:612605-613015	ClassA	chr16:614792-615095*N_Shore	2
cg19335760	-12.0577	-3.28576	1.76556e-33	3.42072e-30	0.0723826	0.00567895	0.43204	0.0579483	0.359658	0.359344	chr6	133952708	-	cg19335760	rs59099849	0.026532	NA	NA	NA	NA		OpenSea	TARID	NR_109982	Body				TRUE				chr6:133952625-133952910	ClassC		NA
cg25334934	12.0525	4.68711	1.88065e-33	3.62252e-30	0.912318	0.0157475	0.293274	0.0792542	-0.619044	-0.623159	chr2	121269348	-	cg25334934		NA	NA	NA	NA	NA		OpenSea							TRUE	2:120985755-120985861			chr2:121269165-121269435	ClassD		NA
cg05566961	12.0434	3.31128	2.10179e-33	4.03186e-30	0.959163	0.0041631	0.703586	0.0197914	-0.255577	-0.255545	chr3	128398685	-	cg05566961		NA	NA	NA	NA	NA	chr3:128399481-128400155	N_Shore							NA					ClassB	chr3:128399481-128400155*N_Shore	2
cg16224163	12.0432	3.13788	2.10533e-33	4.03186e-30	0.953067	0.00425114	0.698229	0.0068567	-0.254838	-0.254952	chr3	187870621	-	cg16224163		NA	NA	NA	NA	NA	chr3:187871478-187872354	N_Shore	LPP	NM_001167672	TSS1500			RDMR	NA		3:187870342-187870712	Unclassified_Cell_type_specific	chr3:187870580-187871755	ClassA	chr3:187871478-187872354*N_Shore	7
cg17583946	12.0404	2.92917	2.18013e-33	4.16307e-30	0.935551	0.00405179	0.656189	0.00285592	-0.279361	-0.279447	chr2	63275034	+	cg17583946		NA	NA	NA	NA	NA	chr2:63274475-63279430	Island	LOC100132215	NR_027069	TSS200				NA	2:63127980-63128847			chr2:63274480-63276255	ClassA	chr2:63274475-63279430*Island	30
cg08846592	12.0251	2.77674	2.62249e-33	4.99339e-30	0.836917	0.00500559	0.428285	0.00743293	-0.408632	-0.408687	chr21	46439342	+	cg08846592		NA	NA	NA	NA	NA	chr21:46438140-46439343	Island							NA	21:45262428-45264288				ClassB	chr21:46438140-46439343*Island	4
cg06037240	12.0195	2.8432	2.80661e-33	5.32865e-30	0.948084	0.0023904	0.71798	0.0124741	-0.230104	-0.23006	chr9	140072207	+	cg06037240		NA	NA	NA	NA	NA	chr9:140068792-140069082	S_Shelf	ANAPC2	NM_013366	Body				NA		9:140071897-140072636	Unclassified		ClassA	chr9:140075158-140075375*N_Shelf	6
cg06580770	-12.0169	-3.4636	2.89569e-33	5.48208e-30	0.105458	0.0117895	0.564053	0.0290821	0.458595	0.459149	chr6	32054790	-	cg06580770		NA	NA	NA	NA	NA	chr6:32055067-32055601	N_Shore	TNXB	NM_019105	Body				TRUE				chr6:32053600-32054915	ClassA	chr6:32055067-32055601*N_Shore	16
cg17158445	12.0122	2.98777	3.06412e-33	5.76799e-30	0.917026	0.00571841	0.582539	0.0153364	-0.334487	-0.334578	chr5	79974803	-	cg17158445		NA	NA	NA	NA	NA		OpenSea	MSH3	NM_002439	Body				NA					ClassC		NA
cg01434152	-12.0113	-3.18558	3.09833e-33	5.81587e-30	0.0961947	0.00887637	0.491194	0.0196883	0.394999	0.395261	chr14	26759476	-	cg01434152		NA	NA	NA	NA	NA		OpenSea							NA				chr14:26759340-26759650	ClassD		NA
cg20411548	-12.011	-3.87615	3.11171e-33	5.82448e-30	0.0494571	0.00737071	0.431455	0.0507836	0.381998	0.38202	chr22	49747655	+	cg20411548		NA	NA	NA	NA	NA		OpenSea							NA				chr22:49747445-49748315	ClassD		NA
cg02899093	-12.0045	-3.34844	3.36325e-33	6.27757e-30	0.120105	0.0108031	0.580512	0.0489749	0.460407	0.461123	chr10	7212116	+	cg02899093		NA	NA	NA	NA	NA	chr10:7213842-7214103	N_Shore	SFMBT2	NM_001029880	Body				NA					ClassA	chr10:7213842-7214103*N_Shore	6
cg10490337	-12.002	-4.30217	3.4701e-33	6.45883e-30	0.021931	0.00180982	0.312844	0.12179	0.290913	0.284243	chr21	46006414	-	cg10490337		NA	NA	NA	NA	NA		OpenSea	TSPEAR;TSPEAR	NM_144991;NM_001272037	Body;5'UTR				NA					ClassC		NA
cg16439728	-11.9963	-3.54945	3.71451e-33	6.89438e-30	0.0685507	0.00657262	0.462333	0.0711306	0.393782	0.393627	chr4	46996837	-	cg16439728		NA	NA	NA	NA	NA	chr4:46995128-46995872	S_Shore	GABRA4;GABRA4;GABRA4	NM_001204267;NM_001204266;NM_000809	TSS1500;TSS1500;TSS1500				NA					ClassA	chr4:46995128-46995872*S_Shore	7
cg15365744	11.9863	3.21306	4.19357e-33	7.76179e-30	0.945211	0.00389937	0.649924	0.0523016	-0.295287	-0.294478	chr12	106849290	+	cg15365744		NA	NA	NA	NA	NA		OpenSea	POLR3B;POLR3B	NM_018082;NM_001160708	Body;Body				NA					ClassC		NA
cg22239145	-11.9816	-3.3083	4.43701e-33	8.18949e-30	0.0341981	0.00158521	0.262176	0.0652006	0.227978	0.225353	chr13	58290755	-	cg22239145		NA	NA	NA	NA	NA		OpenSea	PCDH17	NM_001040429	Body				NA					ClassC		NA
cg09571079	11.9765	2.95975	4.71866e-33	8.68515e-30	0.956693	0.00292526	0.739796	0.0119155	-0.216897	-0.21688	chr14	100135562	+	cg09571079		NA	NA	NA	NA	NA		OpenSea	HHIPL1;HHIPL1	NM_032425;NM_001127258	3'UTR;Body				NA				chr14:100135145-100135655	ClassC		NA
cg05698755	-11.9639	-3.55729	5.49465e-33	1.00854e-29	0.0592066	0.00661409	0.424989	0.0602376	0.365783	0.36548	chr2	4704203	-	cg05698755		NA	NA	NA	NA	NA		OpenSea	LINC01249	NR_034134	TSS1500				NA					ClassC		NA
cg10165689	11.9592	3.31833	5.81285e-33	1.064e-29	0.950568	0.00547908	0.659327	0.0182523	-0.29124	-0.291331	chr1	54856177	-	cg10165689		NA	NA	NA	NA	NA	chr1:54856401-54856608	N_Shore	SSBP3;SSBP3;SSBP3	NM_001009955;NM_018070;NM_145716	Body;Body;Body				NA					ClassA	chr1:54856401-54856608*N_Shore	2
cg08430430	11.9523	3.17035	6.31508e-33	1.15275e-29	0.960259	0.0038143	0.729202	0.00838061	-0.231058	-0.231149	chr2	242629821	-	cg08430430		NA	NA	NA	NA	NA	chr2:242625961-242626720	S_Shelf							NA					ClassB	chr2:242625961-242626720*S_Shelf	6
cg00710425	-11.9485	-4.14994	6.60855e-33	1.203e-29	0.048323	0.00589359	0.473349	0.111391	0.425026	0.424605	chr12	71499451	+	cg00710425		NA	NA	NA	NA	NA		OpenSea							NA					ClassD		NA
cg03920369	-11.9306	-4.1284	8.1963e-33	1.4774e-29	0.0582962	0.00112965	0.518947	0.147738	0.460651	0.461525	chr7	109508788	+	cg03920369	rs28495124	0.02954	NA	NA	NA	NA		OpenSea							NA					ClassD		NA
cg05484505	-11.9305	-3.44129	8.20509e-33	1.4774e-29	0.0540094	0.00588429	0.382161	0.043384	0.328151	0.327916	chr10	2813478	-	cg05484505		NA	NA	NA	NA	NA	chr10:2815003-2815469	N_Shore							NA					ClassB	chr10:2815003-2815469*N_Shore	1
cg26484108	11.9281	3.16441	8.45031e-33	1.51743e-29	0.955285	0.00443518	0.70508	0.00944704	-0.250205	-0.250311	chr12	117580995	-	cg26484108		NA	NA	NA	NA	NA		OpenSea							NA	12:116065378-116065451			chr12:117580800-117581295	ClassD		NA
cg10377673	-11.9273	-3.14316	8.5275e-33	1.52715e-29	0.0350334	0.00335418	0.242461	0.0177115	0.207428	0.20732	chr4	27269041	-	cg10377673		NA	NA	NA	NA	NA		OpenSea	LOC101929199	NR_125921	Body				NA				chr4:27268940-27269170	ClassC		NA
cg03737080	11.9221	3.76072	9.07666e-33	1.62111e-29	0.356078	0.0268807	0.0401438	0.0128672	-0.315935	-0.316597	chr1	154956500	-	cg03737080		NA	NA	NA	NA	NA		OpenSea	FLAD1;FLAD1	NM_201398;NM_025207	Body;1stExon				NA				chr1:154956385-154956670	ClassC		NA
cg11274683	-11.9136	-3.59516	1.00545e-32	1.79092e-29	0.0570604	0.00717911	0.421199	0.0420031	0.364139	0.364181	chr17	31713047	-	cg11274683		NA	NA	NA	NA	NA		OpenSea	ASIC2	NM_001094	Body				NA					ClassC		NA
cg13847886	-11.9129	-3.48214	1.01341e-32	1.80027e-29	0.028213	0.00252049	0.24688	0.0597981	0.218667	0.216281	chr9	92815505	-	cg13847886		NA	NA	NA	NA	NA		OpenSea							NA				chr9:92815365-92815630	ClassD		NA
cg02599699	11.9032	3.08105	1.13837e-32	2.01684e-29	0.849281	0.0113582	0.400255	0.00975814	-0.449026	-0.449323	chr11	125333533	+	cg02599699		NA	NA	NA	NA	NA		OpenSea	FEZ1	NM_005103	Body				NA				chr11:125333445-125333750	ClassC		NA
cg05233042	11.9023	3.42077	1.15169e-32	2.0296e-29	0.959563	0.00380363	0.68843	0.0549751	-0.271133	-0.269926	chr17	79800768	-	cg05233042		NA	NA	NA	NA	NA	chr17:79799286-79799624	S_Shore							NA				chr17:79800645-79800875	ClassA	chr17:79804259-79804488*N_Shelf	4
cg17736802	-11.9025	-3.01055	1.14873e-32	2.0296e-29	0.187693	0.00958414	0.649809	0.0418579	0.462116	0.462838	chr13	44875634	+	cg17736802		NA	NA	NA	NA	NA		OpenSea					chr13:44875300-44875300		NA		13:44875507-44875807	Unclassified_Cell_type_specific	chr13:44874945-44875870	ClassD		NA
cg00170236	11.9014	3.69546	1.16394e-32	2.04574e-29	0.97001	0.00439504	0.715676	0.00573581	-0.254334	-0.254555	chr7	99691604	+	cg00170236		NA	NA	NA	NA	NA		OpenSea	MIR25;MCM7;MCM7;MIR93	NR_029498;NM_005916;NM_182776;NR_029510	TSS1500;Body;Body;TSS200				NA				chr7:99691160-99692070	ClassC		NA
cg26619389	11.8902	3.78153	1.33027e-32	2.3319e-29	0.676137	0.0358948	0.132277	0.00788638	-0.543859	-0.544669	chr13	30094692	+	cg26619389		NA	NA	NA	NA	NA		OpenSea	SLC7A1	NM_003045	Body				NA					ClassC		NA
cg25290552	11.8865	3.71831	1.39135e-32	2.43253e-29	0.956112	0.00333004	0.621231	0.0999848	-0.334881	-0.332334	chr10	70751067	-	cg25290552	rs17471932	0.043629	NA	NA	NA	NA	chr10:70748435-70749334	S_Shore	KIAA1279	NM_015634	Body				NA					ClassA	chr10:70748435-70749334*S_Shore	1
cg23178550	11.8823	4.80045	1.46355e-32	2.55202e-29	0.972445	0.00366029	0.557635	0.151304	-0.41481	-0.412183	chr7	27127576	+	cg23178550		NA	NA	NA	NA	NA	chr7:27127500-27128368	Island							NA	7:27093973-27094764			chr7:27127500-27128015	ClassB	chr7:27127500-27128368*Island	5
cg02873315	11.8756	5.0337	1.58412e-32	2.74781e-29	0.985179	0.00233623	0.665361	0.13239	-0.319818	-0.313157	chr10	131927449	+	cg02873315		NA	NA	NA	NA	NA	chr10:131927304-131927519	Island							TRUE	10:131817335-131817509			chr10:131926925-131927515	ClassB	chr10:131927304-131927519*Island	3
cg22668957	11.872	3.66294	1.65373e-32	2.86107e-29	0.948473	0.00725115	0.59421	0.00689939	-0.354263	-0.354626	chr11	8861979	+	cg22668957		NA	NA	NA	NA	NA		OpenSea	ST5	NM_005418	5'UTR				TRUE				chr11:8861940-8862475	ClassC		NA
cg13740598	11.8691	4.3747	1.7123e-32	2.95467e-29	0.958666	0.00809728	0.531215	0.0473886	-0.427451	-0.427863	chr19	18419211	+	cg13740598		NA	NA	NA	NA	NA	chr19:18420489-18420736	N_Shore	LSM4	NM_012321	Body				NA					ClassA	chr19:18420489-18420736*N_Shore	2
cg08928408	-11.8642	-3.73104	1.81593e-32	3.12536e-29	0.0411645	0.00378822	0.364997	0.0939724	0.323833	0.321329	chr3	149454106	-	cg08928408		NA	NA	NA	NA	NA		OpenSea							TRUE				chr3:149454005-149454610	ClassD		NA
cg06977069	-11.8578	-3.93114	1.95959e-32	3.36386e-29	0.0201734	0.00204084	0.242973	0.0810129	0.2228	0.218179	chr2	21860564	-	cg06977069		NA	NA	NA	NA	NA		OpenSea							NA					ClassD		NA
cg08138574	11.843	3.68675	2.34038e-32	4.00715e-29	0.965731	0.00425952	0.686368	0.0544282	-0.279363	-0.278269	chr6	16748160	-	cg08138574		NA	NA	NA	NA	NA		OpenSea	ATXN1;ATXN1	NM_001128164;NM_000332	5'UTR;5'UTR				NA				chr6:16747980-16748270	ClassC		NA
cg10799791	11.8427	2.79021	2.34803e-32	4.0099e-29	0.94427	0.00254635	0.710207	0.00999202	-0.234062	-0.234052	chr14	55908365	-	cg10799791		NA	NA	NA	NA	NA	chr14:55907197-55907433	S_Shore	TBPL2	NM_199047	TSS1500				NA					ClassA	chr14:55907197-55907433*S_Shore	6
cg01486909	-11.8329	-4.07233	2.64012e-32	4.48559e-29	0.0223607	0.00431759	0.275383	0.0158312	0.253023	0.253166	chr17	17472207	+	cg01486909		NA	NA	NA	NA	NA		OpenSea	PEMT;PEMT;PEMT;PEMT;PEMT	NM_007169;NM_148173;NM_148172;NM_001267551;NM_001267552	Body;Body;Body;Body;Body				NA		17:17472068-17472574	Unclassified	chr17:17472080-17472330	ClassC		NA
cg13758333	-11.8314	-4.21589	2.68755e-32	4.55451e-29	0.0532434	0.0103794	0.507773	0.0486547	0.45453	0.455209	chr1	114592417	-	cg13758333		NA	NA	NA	NA	NA		OpenSea							TRUE					ClassD		NA
cg03103611	-11.8305	-3.87341	2.71614e-32	4.59121e-29	0.0547566	0.00456168	0.459586	0.114549	0.40483	0.403874	chr1	38479228	-	cg03103611		NA	NA	NA	NA	NA	chr1:38478082-38478727	S_Shore	UTP11L	NM_016037	Body				NA					ClassA	chr1:38478082-38478727*S_Shore	2
cg01489959	11.8286	2.75024	2.77667e-32	4.68158e-29	0.935331	0.00255636	0.682632	0.000241644	-0.252699	-0.252735	chr14	68480177	+	cg01489959		NA	NA	NA	NA	NA		OpenSea	RAD51B;RAD51B;RAD51B	NM_133510;NM_002877;NM_133509	Body;Body;Body				NA					ClassC		NA
cg03257558	11.8279	3.05106	2.80129e-32	4.71111e-29	0.465135	0.0215979	0.0950715	0.00737893	-0.370063	-0.370142	chr7	149496399	-	cg03257558		NA	NA	NA	NA	NA		OpenSea	SSPO	NM_198455	Body				NA					ClassC		NA
cg07554496	11.8229	3.7385	2.97353e-32	4.98811e-29	0.933564	0.00811705	0.51407	0.0740388	-0.419495	-0.419677	chr2	240020152	+	cg07554496		NA	NA	NA	NA	NA		OpenSea	HDAC4	NM_006037	Body				NA	2:239684852-239685212	2:240020072-240020258	Unclassified_Cell_type_specific	chr2:240020020-240020370	ClassC		NA
cg08218944	11.8223	2.85558	2.99514e-32	5.01168e-29	0.925445	0.00435717	0.63196	0.00578829	-0.293486	-0.293564	chr8	49731668	-	cg08218944		NA	NA	NA	NA	NA		OpenSea							TRUE				chr8:49731620-49732095	ClassD		NA
cg26836456	11.8209	3.18524	3.04253e-32	5.07815e-29	0.958537	0.00407629	0.717944	0.0266698	-0.240593	-0.240345	chr1	98387605	-	cg26836456		NA	NA	NA	NA	NA	chr1:98386189-98386724	S_Shore	DPYD;DPYD	NM_001160301;NM_000110	TSS1500;TSS1500				NA					ClassA	chr1:98386189-98386724*S_Shore	6
cg21145212	-11.8204	-3.21246	3.0621e-32	5.09798e-29	0.0665741	0.00477316	0.398402	0.0631362	0.331828	0.331091	chr8	41435046	+	cg21145212		NA	NA	NA	NA	NA	chr8:41435360-41436159	N_Shore	AGPAT6;LOC102723729	NM_178819;NR_125824	TSS1500;Body				NA				chr8:41435045-41436455	ClassA	chr8:41435360-41436159*N_Shore	2
cg16224744	-11.8084	-4.0428	3.53317e-32	5.8675e-29	0.0492806	0.00780781	0.45843	0.0518052	0.40915	0.409397	chr13	29293848	+	cg16224744		NA	NA	NA	NA	NA	chr13:29292670-29293329	S_Shore	SLC46A3;SLC46A3	NM_001135919;NM_181785	TSS1500;TSS1500				NA		13:29292182-29293958	Promoter_Associated		ClassA	chr13:29292670-29293329*S_Shore	4
cg09408629	11.8011	2.98656	3.85015e-32	6.37792e-29	0.93122	0.00528277	0.631205	0.0139139	-0.300015	-0.300099	chr6	138192297	-	cg09408629		NA	NA	NA	NA	NA	chr6:138187825-138189141	S_Shelf	TNFAIP3;TNFAIP3;TNFAIP3	NM_006290;NM_001270508;NM_001270507	5'UTR;5'UTR;5'UTR				NA				chr6:138191865-138192330	ClassA	chr6:138187825-138189141*S_Shelf	5
cg25456020	11.794	2.79889	4.18955e-32	6.92284e-29	0.837965	0.00557052	0.426543	0.027979	-0.411422	-0.411598	chr17	159130	+	cg25456020		NA	NA	NA	NA	NA	chr17:156962-157220	S_Shore	RPH3AL	NM_006987	Body				NA		17:158678-159839	Unclassified_Cell_type_specific		ClassA	chr17:156962-157220*S_Shore	1
cg11385501	11.7817	3.52359	4.85105e-32	7.95638e-29	0.884048	0.00521342	0.400937	0.0997991	-0.483111	-0.485284	chr11	838152	+	cg11385501		NA	NA	NA	NA	NA		OpenSea	CD151;CD151;CD151;CD151	NM_001039490;NM_139029;NM_139030;NM_004357	Body;Body;Body;Body				NA				chr11:838080-838310	ClassC		NA
cg15484464	11.7814	3.88035	4.86962e-32	7.96712e-29	0.940807	0.00504598	0.519177	0.116302	-0.42163	-0.421241	chr8	130693960	+	cg15484464		NA	NA	NA	NA	NA		OpenSea	CCDC26	NR_130917	TSS1500				NA					ClassC		NA
cg18096722	11.7803	3.2386	4.93357e-32	8.05122e-29	0.3223	0.0223725	0.0481507	0.0070635	-0.274149	-0.274087	chr8	70947218	-	cg18096722		NA	NA	NA	NA	NA	chr8:70946890-70947299	Island							NA	8:71109772-71110111			chr8:70946585-70947595	ClassB	chr8:70946890-70947299*Island	4
cg20174393	11.7801	3.17238	4.94532e-32	8.05122e-29	0.951488	0.00484338	0.685709	0.0195894	-0.265779	-0.26578	chr7	106258511	-	cg20174393		NA	NA	NA	NA	NA		OpenSea							TRUE					ClassD		NA
cg04246397	-11.7658	-4.45469	5.85427e-32	9.48443e-29	0.0285572	0.00584074	0.389456	0.0667427	0.360899	0.360263	chr11	127521194	+	cg04246397		NA	NA	NA	NA	NA		OpenSea							TRUE				chr11:127521005-127521435	ClassD		NA
cg22449863	11.7659	2.91525	5.85314e-32	9.48443e-29	0.950138	0.00336229	0.71656	0.0178944	-0.233578	-0.233485	chr3	49968246	-	cg22449863		NA	NA	NA	NA	NA	chr3:49967121-49967472	S_Shore	MON1A;MON1A	NM_001142501;NM_032355	TSS1500;TSS1500				NA					ClassA	chr3:49967121-49967472*S_Shore	7
cg06926916	11.7622	2.9349	6.11555e-32	9.88355e-29	0.893359	0.00728246	0.523211	0.0114589	-0.370148	-0.370307	chr22	18315338	+	cg06926916		NA	NA	NA	NA	NA		OpenSea	MICAL3	NM_015241	Body				NA				chr22:18315145-18315435	ClassC		NA
cg16869462	-11.7609	-3.63616	6.20811e-32	1.00087e-28	0.0290956	0.00260985	0.27433	0.0774645	0.245234	0.241852	chr14	78749511	+	cg16869462		NA	NA	NA	NA	NA		OpenSea	NRXN3	NR_073547	Body				NA					ClassC		NA
cg25980564	-11.7513	-3.57454	6.95294e-32	1.11283e-28	0.0535724	0.00765257	0.401308	0.0342292	0.347735	0.34785	chr8	107512169	+	cg25980564		NA	NA	NA	NA	NA		OpenSea	OXR1;OXR1;OXR1	NM_018002;NM_001198533;NM_001198532	Body;Body;Body				NA				chr8:107512005-107512295	ClassC		NA
cg18580232	-11.7464	-3.78378	7.36685e-32	1.17624e-28	0.041586	0.00467708	0.375104	0.0887693	0.333518	0.331568	chr2	116155326	-	cg18580232		NA	NA	NA	NA	NA		OpenSea	DPP10;DPP10	NM_001004360;NM_020868	Body;Body				NA					ClassC		NA
cg09085347	-11.7449	-3.78889	7.49695e-32	1.19413e-28	0.0235953	0.00323187	0.250572	0.0487756	0.226977	0.225556	chr1	35920411	-	cg09085347		NA	NA	NA	NA	NA		OpenSea	KIAA0319L	NM_024874	Body				NA				chr1:35920185-35920575	ClassC		NA
cg23246268	11.7365	3.60156	8.28152e-32	1.31594e-28	0.918238	0.00662728	0.48151	0.0961987	-0.436728	-0.437255	chr8	11727155	+	cg23246268		NA	NA	NA	NA	NA	chr8:11725825-11726050	S_Shore							NA				chr8:11727020-11727415	ClassA	chr8:11725825-11726050*S_Shore	2
cg07184856	-11.7348	-2.94561	8.4519e-32	1.3398e-28	0.0902498	0.00625406	0.432837	0.0252501	0.342587	0.342647	chr6	25736615	+	cg07184856		NA	NA	NA	NA	NA	chr6:25732692-25732957	S_Shelf							NA					ClassB	chr6:25732692-25732957*S_Shelf	1
cg01544400	11.7343	3.53476	8.50125e-32	1.3444e-28	0.875369	0.00690709	0.379997	0.0958557	-0.495372	-0.497882	chr8	32715985	-	cg01544400		NA	NA	NA	NA	NA		OpenSea							TRUE				chr8:32715860-32716075	ClassD		NA
cg07575068	-11.7339	-3.00397	8.54419e-32	1.34798e-28	0.0397735	0.00337673	0.248903	0.00499673	0.20913	0.209219	chr2	193108354	-	cg07575068		NA	NA	NA	NA	NA		OpenSea							NA				chr2:193108300-193108515	ClassD		NA
cg15652863	-11.7292	-2.79222	9.03362e-32	1.42181e-28	0.0633714	0.00117401	0.319709	0.0387473	0.256338	0.255721	chr10	61697741	+	cg15652863		NA	NA	NA	NA	NA		OpenSea							TRUE					ClassD		NA
cg16602828	-11.7198	-3.42788	1.00862e-31	1.58371e-28	0.0280435	0.00247625	0.238883	0.0582822	0.21084	0.208448	chr17	72081361	+	cg16602828	rs16977905	0.022182	NA	NA	NA	NA		OpenSea							NA				chr17:72081185-72081635	ClassD		NA
cg19198941	-11.7155	-2.96408	1.06109e-31	1.65825e-28	0.0656462	0.00440895	0.354103	0.0344544	0.288457	0.288181	chr4	67035178	+	cg19198941		NA	NA	NA	NA	NA		OpenSea							NA				chr4:67035120-67035370	ClassD		NA
cg00055981	11.706	3.09586	1.18746e-31	1.85136e-28	0.939815	0.00469154	0.646244	0.0389636	-0.293572	-0.293216	chr9	139228737	+	cg00055981		NA	NA	NA	NA	NA	chr9:139228816-139229229	N_Shore	GPSM1;GPSM1	NM_001145638;NM_015597	Body;Body				NA					ClassA	chr9:139231276-139231528*N_Shelf	4
cg05460307	11.6947	3.42024	1.35729e-31	2.11117e-28	0.947934	0.006364	0.630876	0.0246682	-0.317058	-0.317166	chr15	42189605	+	cg05460307		NA	NA	NA	NA	NA	chr15:42192913-42193255	N_Shelf							NA		15:42189588-42189850	Unclassified_Cell_type_specific	chr15:42189460-42189815	ClassB	chr15:42192913-42193255*N_Shelf	4
cg08697117	-11.6899	-3.35804	1.43618e-31	2.22344e-28	0.0816393	0.00962809	0.475592	0.0220577	0.393953	0.394314	chr16	54209779	+	cg08697117		NA	NA	NA	NA	NA		OpenSea					chr16:54209640-54209640		TRUE				chr16:54209180-54210035	ClassD		NA
cg07145354	11.6831	3.67083	1.55444e-31	2.40093e-28	0.935867	0.00883092	0.535911	0.00734883	-0.399956	-0.40042	chr12	123889223	+	cg07145354		NA	NA	NA	NA	NA		OpenSea	SETD8	NM_020382	Body				NA					ClassC		NA
cg09084106	11.6815	3.36106	1.58525e-31	2.44282e-28	0.95112	0.00503402	0.65432	0.0531386	-0.296799	-0.296007	chr17	20904603	+	cg09084106		NA	NA	NA	NA	NA		OpenSea	USP22	NM_015276	3'UTR				TRUE				chr17:20904405-20904730	ClassC		NA
cg03706769	11.6685	3.85729	1.84594e-31	2.82718e-28	0.94288	0.0023295	0.531514	0.131006	-0.411366	-0.410275	chr1	229357750	+	cg03706769	rs6688490	0.012872	NA	NA	NA	NA		OpenSea					chr1:229357329-229357329		NA				chr1:229356960-229357775	ClassD		NA
cg09886182	-11.6685	-4.89927	1.84748e-31	2.82718e-28	0.0652882	0.0133537	0.668962	0.0930427	0.603673	0.608003	chr2	152708499	-	cg09886182		NA	NA	NA	NA	NA		OpenSea	CACNB4;CACNB4;CACNB4;CACNB4	NM_001005747;NM_001005746;NM_001145798;NM_000726	Body;Body;Body;Body				NA				chr2:152708340-152708555	ClassC		NA
cg02564313	11.6619	3.12343	1.99569e-31	3.04694e-28	0.950828	0.00451356	0.689689	0.0270601	-0.261139	-0.260962	chr16	8767706	-	cg02564313		NA	NA	NA	NA	NA	chr16:8768256-8768619	N_Shore	ABAT	NM_020686	TSS1500				NA					ClassA	chr16:8768256-8768619*N_Shore	3
cg08549034	-11.6577	-4.77629	2.0974e-31	3.18754e-28	0.036789	0.00848322	0.506149	0.00781944	0.46936	0.470098	chr2	26102079	-	cg08549034		NA	NA	NA	NA	NA	chr2:26100513-26101653	S_Shore	ASXL2	NM_018263	TSS1500				NA				chr2:26101945-26102255	ClassA	chr2:26100513-26101653*S_Shore	2
cg05360958	11.6554	3.68818	2.15349e-31	3.26529e-28	0.48115	0.0399016	0.0670949	0.00102355	-0.414055	-0.413968	chr12	15038440	+	cg05360958		NA	NA	NA	NA	NA		OpenSea	MGP	NM_000900	Body				TRUE					ClassC		NA
cg13201036	-11.653	-4.66817	2.21558e-31	3.35177e-28	0.097381	0.0148823	0.724473	0.107158	0.627092	0.634534	chr17	19230384	+	cg13201036		NA	NA	NA	NA	NA		OpenSea	EPN2;EPN2;EPN2	NM_014964;NM_148921;NM_001102664	Body;Body;Body				NA				chr17:19230305-19230695	ClassC		NA
cg16689797	-11.6525	-3.49495	2.22733e-31	3.36187e-28	0.0256636	0.00309127	0.229075	0.0380046	0.203411	0.202439	chr11	123417460	+	cg16689797		NA	NA	NA	NA	NA		OpenSea	GRAMD1B;GRAMD1B	NM_020716;NM_001286563	Body;Body				NA				chr11:123417165-123417595	ClassC		NA
cg20772106	11.6484	3.32652	2.33943e-31	3.52304e-28	0.950786	0.0056808	0.659095	0.0257849	-0.29169	-0.291687	chr10	35654083	+	cg20772106		NA	NA	NA	NA	NA		OpenSea	CCNY;CCNY;CCNY;CCNY;CCNY	NM_181698;NM_001282853;NM_001282854;NM_145012;NM_001282852	5'UTR;5'UTR;5'UTR;Body;Body				NA		10:35654035-35654204	Unclassified_Cell_type_specific	chr10:35653840-35654275	ClassC		NA
cg02483101	11.6481	3.45646	2.34505e-31	3.52351e-28	0.493042	0.0260911	0.0827061	0.0218241	-0.410336	-0.41165	chr8	130365373	+	cg02483101		NA	NA	NA	NA	NA		OpenSea							NA				chr8:130365085-130365530	ClassC		NA
cg23707286	11.6441	3.04817	2.45761e-31	3.68428e-28	0.956971	0.00374521	0.72923	0.0200444	-0.227741	-0.227624	chr3	29566526	+	cg23707286		NA	NA	NA	NA	NA		OpenSea	RBMS3;RBMS3;RBMS3;RBMS3;RBMS3	NM_014483;NM_001177712;NM_001177711;NM_001003793;NM_001003792	Body;Body;Body;Body;Body				NA					ClassC		NA
cg23381346	11.6417	3.00294	2.5303e-31	3.78468e-28	0.548685	0.0164059	0.132516	0.022431	-0.416169	-0.417021	chr4	109684595	+	cg23381346		NA	NA	NA	NA	NA	chr4:109683729-109684362	S_Shore	ETNPPL;ETNPPL;ETNPPL;ETNPPL;ETNPPL	NM_001146627;NM_001146590;NM_031279;NR_027475;NR_027474	TSS1500;TSS1500;TSS1500;TSS1500;TSS1500				NA				chr4:109683625-109684895	ClassA	chr4:109683729-109684362*S_Shore	5
cg00474549	11.641	3.89089	2.54916e-31	3.8043e-28	0.955332	0.00218506	0.587577	0.128579	-0.367756	-0.364697	chr3	187707374	-	cg00474549		NA	NA	NA	NA	NA		OpenSea							TRUE					ClassD		NA
cg00705653	-11.6372	-3.92884	2.66672e-31	3.9708e-28	0.0472245	0.00612013	0.429604	0.0873628	0.38238	0.381571	chr6	132946634	+	cg00705653		NA	NA	NA	NA	NA		OpenSea	TAAR2	NM_001033080	TSS1500				NA					ClassC		NA
cg17352467	11.6327	2.9683	2.8103e-31	4.17521e-28	0.955847	0.00371034	0.734982	0.00242438	-0.220866	-0.220971	chr10	4555431	+	cg17352467		NA	NA	NA	NA	NA		OpenSea							NA		10:4554916-4555885	Unclassified_Cell_type_specific		ClassD		NA
cg24599107	11.6321	4.60219	2.82936e-31	4.19413e-28	0.981134	0.00353964	0.680528	0.0955716	-0.300606	-0.296955	chr1	161049443	+	cg24599107		NA	NA	NA	NA	NA	chr1:161049346-161049737	Island	PVRL4	NM_030916	Body				NA	1:159316018-159316280				ClassA	chr1:161049346-161049737*Island	5
cg04527187	11.6246	3.3416	3.09126e-31	4.57214e-28	0.957601	0.00442902	0.690361	0.0413743	-0.26724	-0.266649	chr6	5191825	+	cg04527187		NA	NA	NA	NA	NA		OpenSea	LOC100129461;LYRM4;LYRM4;LYRM4;LYRM4;LYRM4	NR_126015;NR_104418;NR_104417;NM_020408;NM_001164841;NM_001164840	Body;Body;Body;Body;Body;Body				TRUE				chr6:5191385-5191835	ClassC		NA
cg01023393	11.624	3.54787	3.11096e-31	4.59103e-28	0.960914	0.00416313	0.676558	0.069562	-0.284356	-0.282534	chr2	74751517	+	cg01023393		NA	NA	NA	NA	NA		OpenSea	DQX1	NM_133637	Body				NA					ClassC		NA
cg02305690	11.6236	3.18758	3.12606e-31	4.60305e-28	0.962046	0.0036843	0.735953	0.0249175	-0.226093	-0.225852	chr11	29342773	-	cg02305690		NA	NA	NA	NA	NA		OpenSea							NA					ClassD		NA
cg25200635	-11.6172	-3.15143	3.37129e-31	4.95315e-28	0.0947807	0.00329918	0.48209	0.0822109	0.38731	0.387103	chr14	76350738	+	cg25200635		NA	NA	NA	NA	NA		OpenSea	TTLL5	NM_015072	Body				NA		14:76350524-76351073	Unclassified_Cell_type_specific	chr14:76350525-76350950	ClassC		NA
cg04989278	11.6012	2.83396	4.0626e-31	5.94248e-28	0.951362	0.0027077	0.732793	0.0219301	-0.218569	-0.218336	chr1	66839134	+	cg04989278		NA	NA	NA	NA	NA		OpenSea	PDE4B;PDE4B;PDE4B;PDE4B	NM_001037340;NM_002600;NM_001037339;NM_001037341	3'UTR;3'UTR;3'UTR;3'UTR				TRUE					ClassC		NA
cg17176981	-11.6006	-4.33417	4.09068e-31	5.97036e-28	0.031114	0.0047895	0.394305	0.117331	0.363191	0.360294	chr12	82463955	-	cg17176981		NA	NA	NA	NA	NA		OpenSea							NA				chr12:82463820-82464050	ClassD		NA
cg08869722	11.5933	3.04874	4.45377e-31	6.48602e-28	0.593044	0.0169847	0.150813	0.0274078	-0.442231	-0.443347	chr1	76891398	+	cg08869722	rs115861978	0.033449	NA	NA	NA	NA		OpenSea	ST6GALNAC3;ST6GALNAC3	NM_152996;NM_001160011	Body;Body				TRUE				chr1:76891260-76891835	ClassC		NA
cg17597583	11.5931	3.34695	4.46905e-31	6.49399e-28	0.932483	0.00755998	0.576811	0.0328489	-0.355672	-0.355806	chr2	9971434	+	cg17597583		NA	NA	NA	NA	NA		OpenSea							TRUE					ClassD		NA
cg14534277	-11.5905	-4.02081	4.60218e-31	6.6728e-28	0.0208582	0.00258208	0.260614	0.0865407	0.239755	0.2351	chr18	28623874	-	cg14534277		NA	NA	NA	NA	NA	chr18:28621489-28623117	S_Shore	DSC3;DSC3	NM_001941;NM_024423	TSS1500;TSS1500			RDMR	NA				chr18:28623585-28624095	ClassA	chr18:28621489-28623117*S_Shore	4
cg14599326	-11.5896	-3.68438	4.65495e-31	6.73458e-28	0.0485272	0.00507895	0.396708	0.0884062	0.348181	0.346664	chr18	63648951	-	cg14599326		NA	NA	NA	NA	NA		OpenSea							NA					ClassD		NA
cg13436110	-11.5765	-3.7988	5.42e-31	7.82434e-28	0.0341518	0.00223945	0.334132	0.110498	0.29998	0.295339	chr7	30844133	+	cg13436110		NA	NA	NA	NA	NA		OpenSea	FAM188B	NM_032222	Body				TRUE				chr7:30843685-30844310	ClassC		NA
cg25938092	11.5731	2.74656	5.64303e-31	8.1286e-28	0.945098	0.0026622	0.719612	0.0108689	-0.225486	-0.225468	chr2	20227727	-	cg25938092		NA	NA	NA	NA	NA		OpenSea							NA				chr2:20227085-20227810	ClassD		NA
cg24778858	11.571	3.43319	5.77761e-31	8.3044e-28	0.945589	0.0068629	0.617827	0.0319433	-0.327761	-0.327808	chr17	38333058	-	cg24778858	rs9911936	0.05419	NA	NA	NA	NA	chr17:38333605-38334795	N_Shore	RAPGEFL1;RAPGEFL1;RAPGEFL1	NM_001303533;NM_001303534;NM_016339	TSS1500;TSS1500;TSS1500				NA					ClassA	chr17:38333605-38334795*N_Shore	7
cg20383780	11.5697	3.21579	5.86714e-31	8.41483e-28	0.950039	0.00505964	0.671963	0.039741	-0.278076	-0.27763	chr14	50990849	-	cg20383780		NA	NA	NA	NA	NA		OpenSea	MAP4K5;MAP4K5	NM_006575;NM_198794	Body;Body				TRUE					ClassC		NA
cg23101260	11.5689	3.09314	5.9206e-31	8.47317e-28	0.947895	0.00486647	0.681021	0.0289941	-0.266874	-0.266676	chr5	9301558	-	cg23101260		NA	NA	NA	NA	NA		OpenSea	SEMA5A	NM_003966	Body				NA				chr5:9301440-9301670	ClassC		NA
cg21532172	11.5574	2.7659	6.77461e-31	9.65368e-28	0.949085	0.00262912	0.732706	0.0154888	-0.216378	-0.216282	chr12	110694717	+	cg21532172		NA	NA	NA	NA	NA		OpenSea					chr12:110694570-110694570		NA				chr12:110694545-110695295	ClassD		NA
cg02240175	-11.5498	-3.24278	7.39749e-31	1.04961e-27	0.0486739	0.00484745	0.326422	0.0479562	0.277748	0.277001	chr11	59853979	+	cg02240175		NA	NA	NA	NA	NA		OpenSea							NA					ClassD		NA
cg19880425	11.5499	3.01519	7.39431e-31	1.04961e-27	0.948688	0.00426891	0.69604	0.0242385	-0.252648	-0.252502	chr17	28650886	+	cg19880425		NA	NA	NA	NA	NA		OpenSea	TMIGD1	NM_206832	Body				NA					ClassC		NA
cg15839913	-11.5471	-2.73722	7.63812e-31	1.08144e-27	0.149465	0.00692628	0.539329	0.01495	0.389864	0.389981	chr11	2226480	-	cg15839913		NA	NA	NA	NA	NA		OpenSea					chr11:2226111-2226111	RDMR	NA				chr11:2225705-2226515	ClassD		NA
cg02385474	11.5456	3.36167	7.76967e-31	1.09647e-27	0.962204	0.00361432	0.711394	0.0567656	-0.25081	-0.24926	chr1	233394797	+	cg02385474		NA	NA	NA	NA	NA		OpenSea	PCNXL2	NM_014801	Body				NA					ClassC		NA
cg27083825	11.5455	3.27587	7.77738e-31	1.09647e-27	0.969806	0.00262897	0.767018	0.048755	-0.202788	-0.201078	chr6	158453594	-	cg27083825		NA	NA	NA	NA	NA		OpenSea	SYNJ2	NM_003898	Body				TRUE					ClassC		NA
cg10312273	11.5292	3.2769	9.39751e-31	1.31927e-27	0.934984	0.00741368	0.598341	0.0281414	-0.336643	-0.336767	chr2	153474469	-	cg10312273		NA	NA	NA	NA	NA		OpenSea	FMNL2	NM_052905	Body				TRUE				chr2:153474400-153474650	ClassC		NA
cg21617031	-11.5286	-3.38468	9.46586e-31	1.32605e-27	0.0507006	0.00662104	0.35663	0.00750655	0.305929	0.306218	chr7	157318012	+	cg21617031		NA	NA	NA	NA	NA	chr7:157318226-157318501	N_Shore							NA					ClassB	chr7:157320462-157320669*N_Shelf	3
cg17760966	-11.5239	-3.60334	1.00016e-30	1.39815e-27	0.0271433	0.00204102	0.257259	0.0825017	0.230116	0.225744	chr7	39012419	+	cg17760966		NA	NA	NA	NA	NA	chr7:39015543-39015929	N_Shelf							NA					ClassB	chr7:39015543-39015929*N_Shelf	1
cg15914291	-11.5204	-3.99544	1.04134e-30	1.45264e-27	0.029079	0.00490249	0.322249	0.0565433	0.29317	0.292158	chr20	56155487	+	cg15914291		NA	NA	NA	NA	NA		OpenSea							NA				chr20:56155025-56155495	ClassD		NA
cg16349255	11.5185	2.83827	1.06395e-30	1.48107e-27	0.254954	0.0119061	0.0457621	0.00499029	-0.209192	-0.209184	chr15	65322086	-	cg16349255		NA	NA	NA	NA	NA	chr15:65321431-65321996	S_Shore	MTFMT	NM_139242	TSS200				NA		15:65321398-65322320	Promoter_Associated	chr15:65321200-65322130	ClassA	chr15:65321431-65321996*S_Shore	9
cg03764092	11.5179	4.39821	1.07162e-30	1.48862e-27	0.972409	0.00565437	0.628861	0.0445913	-0.343547	-0.343423	chr7	139690853	+	cg03764092		NA	NA	NA	NA	NA		OpenSea	TBXAS1;TBXAS1;TBXAS1;TBXAS1;TBXAS1;TBXAS1	NM_001166253;NR_029394;NM_001130966;NM_001061;NM_030984;NM_001166254	Body;Body;Body;Body;Body;Body				NA	7:139337322-139337382				ClassC		NA
cg04289585	11.5148	3.75457	1.11089e-30	1.53995e-27	0.967969	0.00465088	0.691936	0.0484174	-0.276032	-0.275222	chr17	9741691	-	cg04289585		NA	NA	NA	NA	NA		OpenSea	GLP2R	NM_004246	Body				TRUE				chr17:9741185-9741855	ClassC		NA
cg23798204	11.5085	3.56231	1.19489e-30	1.64949e-27	0.9581	0.00599138	0.661049	0.0139175	-0.29705	-0.297294	chr16	65269467	+	cg23798204		NA	NA	NA	NA	NA		OpenSea							TRUE				chr16:65269400-65269970	ClassD		NA
cg26885400	11.5007	3.23498	1.30836e-30	1.80236e-27	0.951998	0.00452887	0.677842	0.0486514	-0.274156	-0.273338	chr13	27842278	-	cg26885400	rs75297233	0.011295	NA	NA	NA	NA	chr13:27844658-27845525	N_Shelf							NA					ClassB	chr13:27844658-27845525*N_Shelf	1
cg01914144	-11.4945	-4.06373	1.40528e-30	1.92787e-27	0.0365316	0.00447316	0.38965	0.111832	0.353118	0.350336	chr11	35132801	+	cg01914144		NA	NA	NA	NA	NA		OpenSea					chr11:35132711-35132711		TRUE				chr11:35132565-35132970	ClassD		NA
cg10156382	-11.4883	-3.30658	1.51087e-30	2.06844e-27	0.042587	0.00269688	0.30789	0.0754972	0.265303	0.262756	chr15	59588367	+	cg10156382		NA	NA	NA	NA	NA		OpenSea	MYO1E	NM_004998	Body				NA					ClassC		NA
cg15419136	11.4812	2.64417	1.63998e-30	2.23596e-27	0.916731	0.00245882	0.637854	0.0121724	-0.278877	-0.278857	chr15	73068143	-	cg15419136		NA	NA	NA	NA	NA		OpenSea	ADPGK;ADPGK;ADPGK	NR_023319;NR_023318;NM_031284	Body;Body;Body				NA					ClassC		NA
cg18943946	11.4726	3.98499	1.81168e-30	2.46498e-27	0.96705	0.00493647	0.649237	0.0810944	-0.317813	-0.315885	chr17	3912065	+	cg18943946		NA	NA	NA	NA	NA	chr17:3907993-3908377	S_Shelf	ZZEF1	NM_015113	Body				TRUE	17:3858752-3859132			chr17:3911800-3912115	ClassA	chr17:3907993-3908377*S_Shelf	7
cg15985891	11.4638	3.43611	2.00506e-30	2.7225e-27	0.949304	0.00586103	0.633856	0.0576949	-0.315448	-0.314712	chr1	66323190	+	cg15985891		NA	NA	NA	NA	NA		OpenSea	PDE4B;PDE4B	NM_001037341;NM_002600	5'UTR;5'UTR				NA					ClassC		NA
cg16133259	11.459	3.41436	2.11995e-30	2.87261e-27	0.951776	0.00373035	0.647516	0.0826956	-0.30426	-0.302113	chr6	1264441	+	cg16133259		NA	NA	NA	NA	NA		OpenSea							NA				chr6:1264145-1264595	ClassD		NA
cg06220739	11.4584	3.56903	2.13409e-30	2.88588e-27	0.949431	0.00393672	0.610949	0.0979067	-0.338482	-0.336305	chr5	157889036	+	cg06220739	rs77536702	0.028833	NA	NA	NA	NA		OpenSea							NA					ClassD		NA
cg06036947	11.4558	3.21104	2.19975e-30	2.9686e-27	0.951904	0.00462552	0.681412	0.0391427	-0.270492	-0.270018	chr7	949834	+	cg06036947		NA	NA	NA	NA	NA	chr7:948294-949168	S_Shore	ADAP1;ADAP1;ADAP1;ADAP1;ADAP1	NM_001284311;NM_001284310;NM_001284309;NM_006869;NM_001284308	Body;Body;Body;Body;Body				NA	7:914854-916385	7:947656-950542	Unclassified	chr7:949020-949915	ClassA	chr7:947363-947661*S_Shelf	4
cg19694458	11.4362	3.19088	2.75822e-30	3.7147e-27	0.962912	0.00399651	0.740387	0.0206866	-0.222525	-0.222416	chr7	788847	+	cg19694458		NA	NA	NA	NA	NA	chr7:791984-792238	N_Shelf	DNAAF5;DNAAF5	NR_075098;NM_017802	Body;Body				NA	7:755280-755538			chr7:788720-789175	ClassA	chr7:791984-792238*N_Shelf	7
cg10977869	11.4279	3.58386	3.03196e-30	4.07509e-27	0.535266	0.0359899	0.088292	0.0154838	-0.446974	-0.447714	chr5	124470315	+	cg10977869		NA	NA	NA	NA	NA		OpenSea	LOC101927421	NR_109882	Body				TRUE					ClassC		NA
cg08457479	-11.4257	-4.16614	3.11e-30	4.17152e-27	0.054201	0.0101612	0.503674	0.0355366	0.449473	0.450179	chr20	4424950	-	cg08457479		NA	NA	NA	NA	NA		OpenSea							NA					ClassD		NA
cg08050817	-11.4231	-3.00689	3.20442e-30	4.28084e-27	0.0742654	0.00640765	0.391644	0.0324741	0.317378	0.317323	chr7	112190014	+	cg08050817	rs114965163	0.037793	NA	NA	NA	NA		OpenSea							NA					ClassD		NA
cg00117985	-11.4085	-3.86198	3.7916e-30	5.04493e-27	0.0623794	0.00800896	0.490463	0.101671	0.428084	0.428219	chr11	89984328	-	cg00117985	rs77540900	0.032118	NA	NA	NA	NA		OpenSea	DISC1FP1	NR_104190	TSS200				NA				chr11:89984240-89984470	ClassC		NA
cg16554331	11.408	3.12187	3.81321e-30	5.06351e-27	0.959409	0.00414373	0.73121	0.025188	-0.2282	-0.227974	chr4	7043330	+	cg16554331	rs34995133	0.01282	NA	NA	NA	NA	chr4:7043808-7045732	N_Shore	CCDC96;LOC100129931	NM_153376;NR_033828	1stExon;Body				NA					ClassA	chr4:7043808-7045732*N_Shore	6
cg24357849	11.4069	3.0372	3.86242e-30	5.11859e-27	0.926026	0.00594845	0.604176	0.0404748	-0.32185	-0.321658	chr19	12786565	-	cg24357849		NA	NA	NA	NA	NA		OpenSea	DHPS;MORG1;DHPS;DHPS;MORG1;MORG1	NM_013406;NM_001099737;NM_013407;NM_001930;NM_032332;NR_029375	3'UTR;3'UTR;3'UTR;3'UTR;3'UTR;Body				NA					ClassC		NA
cg25499537	11.4065	3.53579	3.88081e-30	5.1327e-27	0.570093	0.0339241	0.103514	0.0195783	-0.466579	-0.467626	chr3	151177940	-	cg25499537		NA	NA	NA	NA	NA	chr3:151178623-151178984	N_Shore	IGSF10	NM_178822	TSS1500				NA					ClassA	chr3:151178623-151178984*N_Shore	5
cg16956116	11.406	4.32875	3.90219e-30	5.1507e-27	0.929449	0.010752	0.40079	0.116217	-0.528659	-0.532059	chr6	82456876	+	cg16956116		NA	NA	NA	NA	NA		OpenSea	FAM46A	NM_017633	3'UTR				NA					ClassC		NA
cg24403057	11.4038	3.16988	4.00287e-30	5.26263e-27	0.944263	0.00632114	0.654078	0.0106389	-0.290186	-0.290389	chr7	5546860	-	cg24403057		NA	NA	NA	NA	NA		OpenSea	FBXL18	NM_024963	Body				NA				chr7:5546720-5547035	ClassC		NA
cg12298148	-11.4016	-2.98128	4.10589e-30	5.38737e-27	0.0437728	0.00359692	0.265497	0.0284479	0.221724	0.221344	chr4	14995990	+	cg12298148		NA	NA	NA	NA	NA		OpenSea	CPEB2-AS1	NR_038857	Body				NA				chr4:14995905-14996230	ClassC		NA
cg04586361	11.4012	2.99109	4.12604e-30	5.40311e-27	0.955209	0.0039179	0.728846	0.0167031	-0.226362	-0.226327	chr9	134052786	+	cg04586361		NA	NA	NA	NA	NA		OpenSea	NUP214	NM_005085	Body				NA					ClassC		NA
cg16605933	11.396	3.12602	4.3792e-30	5.72332e-27	0.960628	0.00266818	0.735052	0.0537732	-0.225576	-0.223879	chr20	35842190	+	cg16605933		NA	NA	NA	NA	NA		OpenSea	RPN2;RPN2	NM_001135771;NM_002951	Body;Body				NA					ClassC		NA
cg08067568	11.394	2.88138	4.47773e-30	5.84057e-27	0.914152	0.00593632	0.591283	0.0288946	-0.32287	-0.322847	chr20	4654555	-	cg08067568		NA	NA	NA	NA	NA		OpenSea							NA				chr20:4654165-4654735	ClassD		NA
cg05021842	11.3877	2.90092	4.81364e-30	6.26639e-27	0.787798	0.012226	0.33265	0.0313081	-0.455148	-0.455714	chr19	3464940	-	cg05021842		NA	NA	NA	NA	NA	chr19:3464764-3464992	Island				high-CpG:3415049-3416116			TRUE	19:3415765-3416072			chr19:3464905-3465155	ClassA	chr19:3464764-3464992*Island	4
cg16872437	11.3872	3.00372	4.84266e-30	6.2918e-27	0.956624	0.00385267	0.73369	0.0188423	-0.222934	-0.222847	chr17	4711346	-	cg16872437		NA	NA	NA	NA	NA	chr17:4710014-4710960	S_Shore	PLD2;PLD2	NM_002663;NM_001243108	Body;Body				NA					ClassA	chr17:4710014-4710960*S_Shore	3
cg27378899	-11.3849	-3.52752	4.97204e-30	6.44726e-27	0.0273124	0.00359843	0.244984	0.0472524	0.217672	0.216287	chr1	62696669	-	cg27378899	rs6697726	0.014977	NA	NA	NA	NA		OpenSea							NA				chr1:62696460-62696775	ClassD		NA
cg12550726	11.3832	3.22439	5.06937e-30	6.56062e-27	0.947365	0.0044244	0.657448	0.0618197	-0.289917	-0.288698	chr4	186425721	+	cg12550726		NA	NA	NA	NA	NA		OpenSea	PDLIM3;PDLIM3	NM_001114107;NM_014476	Body;Body				TRUE	4:186662669-186662749			chr4:186425400-186425875	ClassC		NA
cg08598221	11.383	3.75239	5.08295e-30	6.56538e-27	0.952696	0.00755108	0.601355	0.0222314	-0.351341	-0.351677	chr8	121824929	+	cg08598221		NA	NA	NA	NA	NA	chr8:121823534-121824720	S_Shore	SNTB1	NM_021021	TSS1500	high-CpG:121892494-121894279			NA				chr8:121821760-121825070	ClassA	chr8:121823534-121824720*S_Shore	4
cg17136255	-11.3721	-2.90728	5.7557e-30	7.41987e-27	0.0409377	0.00276276	0.242951	0.0319858	0.202013	0.201364	chr7	2516929	-	cg17136255		NA	NA	NA	NA	NA		OpenSea							TRUE		7:2516630-2518294	Unclassified	chr7:2516605-2517295	ClassC		NA
cg07841762	11.3687	4.16415	5.98649e-30	7.70241e-27	0.961078	0.00805092	0.582882	0.0265102	-0.378196	-0.378633	chr7	99704525	+	cg07841762		NA	NA	NA	NA	NA		OpenSea	AP4M1	NM_004722	3'UTR				NA				chr7:99704345-99704570	ClassC		NA
cg15503752	-11.3673	-3.37921	6.08541e-30	7.8145e-27	0.0428326	0.00577268	0.316504	0.0237612	0.273671	0.273701	chr17	74639731	-	cg15503752		NA	NA	NA	NA	NA		OpenSea	ST6GALNAC1;ST6GALNAC1	NM_018414;NM_018414	5'UTR;1stExon				NA		17:74639607-74640069	Unclassified_Cell_type_specific	chr17:74639645-74639970	ClassC		NA
cg08564019	-11.3657	-3.94445	6.19713e-30	7.94258e-27	0.0418296	0.00508097	0.403232	0.111198	0.361403	0.35906	chr1	222164794	+	cg08564019		NA	NA	NA	NA	NA		OpenSea					chr1:222164724-222164724		NA				chr1:222164580-222164895	ClassD		NA
cg14221852	-11.359	-3.87555	6.69414e-30	8.5465e-27	0.0515034	0.00872398	0.440914	0.0319916	0.389411	0.389825	chr3	197457184	-	cg14221852	rs114614005	0.010426	NA	NA	NA	NA		OpenSea	KIAA0226;KIAA0226	NM_014687;NM_001145642	Body;5'UTR				NA		3:197457101-197457256	Unclassified_Cell_type_specific	chr3:197457040-197457435	ClassC		NA
cg22750986	11.3555	2.96488	6.96327e-30	8.87302e-27	0.950154	0.00257147	0.708318	0.0508473	-0.241836	-0.240571	chr17	12895279	-	cg22750986		NA	NA	NA	NA	NA		OpenSea	ELAC2;ELAC2;ELAC2	NM_018127;NM_173717;NM_001165962	3'UTR;3'UTR;3'UTR	low-CpG:12836001-12836013			NA				chr17:12895165-12895695	ClassC		NA
cg10368284	11.354	3.71429	7.08163e-30	9.00652e-27	0.958374	0.00713494	0.639222	0.0127792	-0.319152	-0.31951	chr12	2762214	+	cg10368284	rs116567829	0.016073	NA	NA	NA	NA		OpenSea	CACNA1C;CACNA1C;CACNA1C;CACNA1C;CACNA1C;CACNA1C;CACNA1C;CACNA1C;CACNA1C;CACNA1C;CACNA1C;CACNA1C;CACNA1C;CACNA1C;CACNA1C;CACNA1C;CACNA1C;CACNA1C;CACNA1C;CACNA1C;CACNA1C;CACNA1C;CACNA1C	NM_001129844;NM_001129827;NM_001129839;NM_001129834;NM_001129841;NM_000719;NM_001129830;NM_001167625;NM_001129843;NM_001167624;NM_001129835;NM_001129837;NM_001167623;NM_001129840;NM_199460;NM_001129833;NM_001129832;NM_001129829;NM_001129846;NM_001129836;NM_001129838;NM_001129831;NM_001129842	Body;Body;Body;Body;Body;Body;Body;Body;Body;Body;Body;Body;Body;Body;Body;Body;Body;Body;Body;Body;Body;Body;Body				NA	12:2632260-2632577			chr12:2762025-2762375	ClassC		NA
cg13553111	11.3421	2.97749	8.12149e-30	1.03092e-26	0.928066	0.00431946	0.620468	0.0548322	-0.307598	-0.306911	chr15	28355391	+	cg13553111	rs75688129	0.039817	NA	NA	NA	NA	chr15:28356703-28357026	N_Shore							NA		15:28355240-28355427	Unclassified_Cell_type_specific	chr15:28354865-28356115	ClassB	chr15:28351606-28353102*S_Shelf	2
cg18476857	-11.3349	-3.21128	8.81514e-30	1.1147e-26	0.107626	0.0103252	0.526648	0.0533391	0.419023	0.419497	chr16	55990022	+	cg18476857		NA	NA	NA	NA	NA		OpenSea	CES5A	NM_001190158	TSS200				NA				chr16:55989705-55990030	ClassC		NA
cg12858593	-11.3318	-3.07398	9.12805e-30	1.15207e-26	0.0418523	0.000652711	0.271639	0.0684135	0.229787	0.227049	chr8	22131899	+	cg12858593		NA	NA	NA	NA	NA	chr8:22132791-22133357	N_Shore	PIWIL2;PIWIL2	NM_018068;NM_001135721	TSS1500;TSS1500				TRUE				chr8:22131720-22132075	ClassA	chr8:22132791-22133357*N_Shore	9
cg23912509	-11.3311	-4.18554	9.20347e-30	1.15938e-26	0.0229758	0.00209737	0.306399	0.124782	0.283424	0.276083	chr12	97957406	+	cg23912509	rs115984720	0.013032	NA	NA	NA	NA		OpenSea	MIR135A2	NR_029678	TSS200				NA					ClassC		NA
cg24687432	11.3136	3.63304	1.12336e-29	1.4071e-26	0.915741	0.0107328	0.46878	0.0637954	-0.446961	-0.447704	chr15	26109608	-	cg24687432		NA	NA	NA	NA	NA	chr15:26107503-26108818	S_Shore	ATP10A	NM_024490	TSS1500				NA				chr15:26106525-26109735	ClassA	chr15:26107503-26108818*S_Shore	14
cg21958676	11.3061	2.86727	1.22442e-29	1.53079e-26	0.937905	0.00498095	0.67473	0.0101386	-0.263175	-0.263268	chr3	50608894	+	cg21958676		NA	NA	NA	NA	NA	chr3:50606345-50606972	S_Shore	C3orf18;HEMK1	NM_001171741;NM_016173	TSS1500;Body				NA					ClassA	chr3:50604905-50605359*S_Shelf	5
cg09526806	11.3018	2.76756	1.28559e-29	1.60424e-26	0.904465	0.00532616	0.581812	0.0253778	-0.322652	-0.322643	chr9	131003043	-	cg09526806		NA	NA	NA	NA	NA		OpenSea	DNM1;DNM1;DNM1;DNM1;DNM1	NM_001288737;NM_001288738;NM_001005336;NM_004408;NM_001288739	Body;Body;Body;Body;Body				NA					ClassC		NA
cg12081920	-11.3012	-4.94351	1.29396e-29	1.61165e-26	0.142437	0.031037	0.831669	0.0440016	0.689232	0.693643	chr3	151744020	-	cg12081920		NA	NA	NA	NA	NA		OpenSea							TRUE				chr3:151743785-151744395	ClassD		NA
cg09071043	11.2985	2.93281	1.33409e-29	1.65852e-26	0.930577	0.00465144	0.636971	0.0414726	-0.293606	-0.293206	chr11	29042082	-	cg09071043		NA	NA	NA	NA	NA		OpenSea							NA				chr11:29041900-29042155	ClassD		NA
cg13344024	-11.2933	-3.69263	1.41617e-29	1.75726e-26	0.0671446	0.0095794	0.480189	0.0563186	0.413045	0.413413	chr1	189627187	+	cg13344024		NA	NA	NA	NA	NA		OpenSea							NA					ClassD		NA
cg23131760	-11.292	-4.28726	1.43726e-29	1.78009e-26	0.0536011	0.00867998	0.5221	0.108635	0.468499	0.46954	chr1	243732252	+	cg23131760		NA	NA	NA	NA	NA		OpenSea	AKT3;AKT3;AKT3	NM_181690;NM_001206729;NM_005465	Body;Body;Body				TRUE				chr1:243732125-243732450	ClassC		NA
cg18379332	-11.2897	-3.15576	1.47523e-29	1.82371e-26	0.0855523	0.00876036	0.453699	0.0253007	0.368147	0.368414	chr16	79124177	-	cg18379332	rs35685499	0.022831	NA	NA	NA	NA		OpenSea	WWOX;WWOX	NM_016373;NM_001291997	Body;Body				NA					ClassC		NA
cg08179521	-11.2855	-3.87099	1.54815e-29	1.91029e-26	0.0294653	0.00232848	0.312787	0.112691	0.283321	0.277663	chr3	192895946	-	cg08179521		NA	NA	NA	NA	NA		OpenSea							NA					ClassD		NA
cg16916987	11.284	3.23495	1.57426e-29	1.9389e-26	0.964156	0.00430893	0.741471	0.0210804	-0.222685	-0.222588	chr20	45982166	+	cg16916987		NA	NA	NA	NA	NA		OpenSea	ZMYND8;ZMYND8;ZMYND8;ZMYND8;ZMYND8;ZMYND8;ZMYND8;ZMYND8;ZMYND8;ZMYND8;ZMYND8;ZMYND8;ZMYND8;ZMYND8;ZMYND8;ZMYND8;ZMYND8;ZMYND8	NM_001281774;NM_001281773;NM_001281772;NM_001281780;NM_001281779;NM_001281769;NM_183048;NM_183047;NM_012408;NM_001281778;NM_001281777;NM_001281776;NM_001281775;NM_001281783;NM_001281782;NM_001281781;NM_001281771;NM_001281784	5'UTR;5'UTR;5'UTR;5'UTR;5'UTR;Body;Body;Body;Body;Body;Body;Body;Body;Body;Body;Body;Body;Body				NA					ClassC		NA
cg02479744	11.2641	3.38382	1.97451e-29	2.42735e-26	0.957659	0.00543209	0.685654	0.00738626	-0.272005	-0.272254	chr6	16303089	-	cg02479744		NA	NA	NA	NA	NA		OpenSea	ATXN1;ATXN1	NM_000332;NM_001128164	3'UTR;3'UTR				NA	6:16411062-16411187			chr6:16302900-16303150	ClassC		NA
cg21614115	-11.2621	-2.8774	2.01825e-29	2.47652e-26	0.0753935	0.00590086	0.374235	0.0194291	0.298842	0.298903	chr2	70965407	-	cg21614115		NA	NA	NA	NA	NA		OpenSea	ADD2;ADD2;ADD2;ADD2;ADD2	NM_001185054;NM_017488;NM_001617;NM_017482;NM_001185055	5'UTR;5'UTR;5'UTR;5'UTR;Body				NA				chr2:70965325-70965695	ClassC		NA
cg15971243	-11.2594	-4.16513	2.08223e-29	2.55031e-26	0.0413834	0.00757014	0.434041	0.0719269	0.392657	0.392456	chr1	177568279	+	cg15971243		NA	NA	NA	NA	NA		OpenSea							NA				chr1:177568260-177568490	ClassD		NA
cg25521180	-11.2568	-2.92197	2.1437e-29	2.62075e-26	0.0743022	0.00587613	0.378018	0.0348661	0.303716	0.303555	chr19	54011340	-	cg25521180		NA	NA	NA	NA	NA		OpenSea							TRUE				chr19:54011340-54011595	ClassD		NA
cg15234222	11.2562	3.45782	2.15752e-29	2.63279e-26	0.952798	0.00626808	0.648235	0.0474124	-0.304563	-0.304112	chr1	56915104	-	cg15234222		NA	NA	NA	NA	NA		OpenSea							NA					ClassD		NA
cg05067912	11.2509	3.60249	2.29238e-29	2.79222e-26	0.603519	0.0365975	0.112172	0.0178862	-0.491347	-0.492418	chr12	7124908	-	cg05067912		NA	NA	NA	NA	NA	chr12:7125534-7126356	N_Shore	LPCAT3	NM_005768	Body				NA				chr12:7124380-7125010	ClassA	chr12:7125534-7126356*N_Shore	2
cg02335700	-11.247	-3.90428	2.3949e-29	2.90641e-26	0.0400708	0.00375467	0.387508	0.122396	0.347438	0.343893	chr12	110282809	-	cg02335700		NA	NA	NA	NA	NA	chr12:110283261-110283482	N_Shore							TRUE		12:110282679-110283813	Unclassified		ClassB	chr12:110283261-110283482*N_Shore	2
cg03031330	11.243	4.22635	2.5069e-29	3.03676e-26	0.883136	0.021211	0.290753	0.0328773	-0.592383	-0.594229	chr1	72964136	+	cg03031330		NA	NA	NA	NA	NA		OpenSea							NA					ClassD		NA
cg24692049	-11.2381	-2.99333	2.6494e-29	3.20352e-26	0.0715293	0.00463647	0.380727	0.0585852	0.309198	0.308427	chr2	190141000	+	cg24692049		NA	NA	NA	NA	NA		OpenSea							NA					ClassD		NA
cg23178186	11.2373	2.98349	2.67333e-29	3.22071e-26	0.9529	0.00414712	0.719175	0.0258245	-0.233725	-0.233494	chr11	1321213	+	cg23178186		NA	NA	NA	NA	NA		OpenSea	TOLLIP	NM_019009	Body				TRUE	11:1277579-1277790			chr11:1320905-1321235	ClassC		NA
cg25775751	11.2374	2.94886	2.67199e-29	3.22071e-26	0.949592	0.00451212	0.709835	0.0118678	-0.239756	-0.23983	chr3	52868982	-	cg25775751		NA	NA	NA	NA	NA		OpenSea	MUSTN1;MUSTN1;TMEM110-MUSTN1	NM_205853;NM_205853;NM_001198974	1stExon;5'UTR;Body				TRUE				chr3:52868885-52869515	ClassC		NA
cg17463698	11.2364	3.10428	2.70101e-29	3.24815e-26	0.95368	0.00369509	0.704547	0.0518006	-0.249133	-0.24791	chr15	83477712	-	cg17463698		NA	NA	NA	NA	NA	chr15:83478366-83479273	N_Shore	WHAMM	NM_001080435	TSS1500				NA				chr15:83477385-83477835	ClassA	chr15:83478366-83479273*N_Shore	8
cg16313393	11.2336	3.02279	2.7897e-29	3.34873e-26	0.882409	0.00785012	0.480614	0.0573902	-0.401795	-0.4021	chr20	49636733	-	cg16313393	rs139016568	0.0389	NA	NA	NA	NA	chr20:49639071-49640212	N_Shelf	KCNG1	NM_002237	5'UTR				NA					ClassA	chr20:49639071-49640212*N_Shelf	1
cg02359687	11.2289	3.17239	2.94239e-29	3.52563e-26	0.958518	0.00496982	0.720338	0.00960911	-0.23818	-0.238336	chr21	43171375	-	cg02359687		NA	NA	NA	NA	NA		OpenSea	RIPK4	NM_020639	Body				NA				chr21:43171105-43171415	ClassC		NA
cg09956973	-11.2244	-3.79711	3.09596e-29	3.70294e-26	0.0236518	0.00426847	0.250247	0.0276802	0.226595	0.22635	chr4	10580035	-	cg09956973		NA	NA	NA	NA	NA		OpenSea	CLNK	NM_052964	Body				NA				chr4:10579725-10580075	ClassC		NA
cg14318858	11.2161	3.3369	3.39977e-29	4.05898e-26	0.951426	0.00684164	0.661229	0.00254135	-0.290197	-0.290511	chr19	50204862	+	cg14318858		NA	NA	NA	NA	NA	chr19:50204582-50205003	Island	CPT1C;CPT1C	NM_001136052;NM_152359	Body;Body				NA	19:54896417-54896800	19:50204721-50204888	Unclassified_Cell_type_specific	chr19:50204760-50205075	ClassA	chr19:50204582-50205003*Island	2
cg11097064	11.2147	2.92599	3.45316e-29	4.11532e-26	0.948751	0.00413198	0.709222	0.0227368	-0.239529	-0.239392	chr2	240147161	+	cg11097064		NA	NA	NA	NA	NA		OpenSea	HDAC4	NM_006037	Body				NA				chr2:240147080-240147455	ClassC		NA
cg20116936	11.2132	3.88298	3.51329e-29	4.17197e-26	0.945443	0.00671392	0.540554	0.108056	-0.404889	-0.404199	chr1	200100809	+	cg20116936		NA	NA	NA	NA	NA		OpenSea	NR5A2;NR5A2;NR5A2	NM_205860;NM_003822;NM_001276464	Body;Body;Body				NA				chr1:200100700-200101010	ClassC		NA
cg00292071	11.2123	3.31251	3.54717e-29	4.20466e-26	0.918093	0.00410988	0.529776	0.0984817	-0.388317	-0.387798	chr7	2248948	-	cg00292071		NA	NA	NA	NA	NA	chr7:2250016-2250275	N_Shore	MAD1L1;MAD1L1;MAD1L1	NM_003550;NM_001013837;NM_001013836	Body;Body;Body				NA		7:2248680-2250053	Unclassified		ClassA	chr7:2250016-2250275*N_Shore	2
cg17265300	-11.209	-3.39336	3.68376e-29	4.35877e-26	0.0361073	0.00517489	0.280894	0.00106728	0.244786	0.245051	chr2	6026872	+	cg17265300		NA	NA	NA	NA	NA		OpenSea							TRUE					ClassD		NA
cg01492656	11.2087	3.78394	3.69696e-29	4.36659e-26	0.344038	0.0374092	0.036972	0.00789902	-0.307066	-0.306736	chr4	40057241	-	cg01492656		NA	NA	NA	NA	NA	chr4:40057484-40059041	N_Shore	N4BP2;LOC344967	NM_018177;NR_027277	TSS1500;Body		chr4:40057110-40057110		NA		4:40057152-40057280	Promoter_Associated	chr4:40057105-40059475	ClassA	chr4:40057484-40059041*N_Shore	1
cg14533303	-11.2057	-3.84614	3.82142e-29	4.50556e-26	0.0291573	0.0011938	0.308403	0.121401	0.279246	0.272363	chr19	38310956	-	cg14533303		NA	NA	NA	NA	NA	chr19:38307878-38308526	S_Shelf	LOC644554;LOC644554	NR_040013;NR_040013	Body;ExonBnd				NA				chr19:38310665-38310995	ClassA	chr19:38307878-38308526*S_Shelf	1
cg12539044	-11.2033	-3.14727	3.92858e-29	4.62369e-26	0.0458183	0.00474686	0.298356	0.0390208	0.252538	0.251976	chr1	248759398	-	cg12539044		NA	NA	NA	NA	NA		OpenSea							NA					ClassD		NA
cg07954316	11.2022	3.21272	3.97865e-29	4.67431e-26	0.951127	0.00514553	0.677527	0.0422176	-0.273599	-0.273068	chr11	67287567	+	cg07954316		NA	NA	NA	NA	NA	chr11:67287234-67287568	Island	CABP2;CABP2	NM_016366;NM_031204	Body;Body				NA	11:67043843-67044144				ClassA	chr11:67287234-67287568*Island	6
cg10777000	11.1982	3.03971	4.16038e-29	4.87916e-26	0.950713	0.00236059	0.699335	0.0638704	-0.251378	-0.249463	chr13	45560082	+	cg10777000		NA	NA	NA	NA	NA	chr13:45563288-45564002	N_Shelf	NUFIP1	NM_012345	Body				NA					ClassA	chr13:45563288-45564002*N_Shelf	1
cg08811750	11.1948	3.35706	4.326e-29	5.05551e-26	0.317517	0.0288847	0.0435657	0.00653951	-0.273951	-0.273656	chr19	13668720	+	cg08811750		NA	NA	NA	NA	NA		OpenSea							NA				chr19:13668645-13668835	ClassD		NA
cg25398183	-11.1943	-3.76775	4.34726e-29	5.07141e-26	0.0274646	0.00311175	0.28072	0.084533	0.253256	0.249427	chr15	102140494	+	cg25398183		NA	NA	NA	NA	NA		OpenSea							NA				chr15:102140280-102140575	ClassD		NA
cg26124994	11.1883	3.37462	4.65354e-29	5.41917e-26	0.947662	0.00672625	0.637222	0.0185837	-0.310439	-0.310664	chr11	115077194	+	cg26124994		NA	NA	NA	NA	NA		OpenSea	CADM1;CADM1;CADM1;CADM1;CADM1	NM_001098517;NM_014333;NM_001301043;NM_001301044;NM_001301045	Body;Body;Body;Body;Body				NA					ClassC		NA
cg00456683	-11.1836	-3.46782	4.90529e-29	5.69232e-26	0.0346149	0.00176624	0.28851	0.0939363	0.253895	0.249258	chr20	53674276	+	cg00456683		NA	NA	NA	NA	NA		OpenSea							NA					ClassD		NA
cg00755765	11.1802	3.77438	5.09661e-29	5.904e-26	0.949636	0.00709801	0.580205	0.0799712	-0.369432	-0.368717	chr4	144299887	-	cg00755765		NA	NA	NA	NA	NA		OpenSea	GAB1;GAB1	NM_207123;NM_002039	Body;Body				NA				chr4:144299760-144300055	ClassC		NA
cg07229212	11.179	3.42638	5.16628e-29	5.96385e-26	0.902763	0.00509025	0.464494	0.107099	-0.438268	-0.439198	chr8	11056726	-	cg07229212	rs117671785	0.013455	NA	NA	NA	NA	chr8:11057684-11058479	N_Shore	XKR6	NM_173683	Body				NA		8:11056680-11056823	Unclassified_Cell_type_specific	chr8:11056620-11056810	ClassA	chr8:11058624-11058844*N_Shore	1
cg00958775	11.1758	2.88227	5.35425e-29	6.16243e-26	0.95876	0.000615975	0.75735	0.0515895	-0.20141	-0.199531	chr2	38325996	+	cg00958775		NA	NA	NA	NA	NA		OpenSea							TRUE				chr2:38325140-38326095	ClassD		NA
cg12669408	-11.1758	-3.44598	5.3569e-29	6.16243e-26	0.0506357	0.00729251	0.365804	0.0118022	0.315168	0.315505	chr10	71389213	-	cg12669408		NA	NA	NA	NA	NA	chr10:71389862-71390355	N_Shore	C10orf35	NM_145306	TSS1500				NA				chr10:71389185-71389495	ClassA	chr10:71389862-71390355*N_Shore	5
cg14770721	11.1756	3.7969	5.36752e-29	6.16395e-26	0.696694	0.0337733	0.143943	0.0336113	-0.552751	-0.555212	chr12	111218341	-	cg14770721	rs55680931	0.046441	NA	NA	NA	NA		OpenSea							NA		12:111218210-111218674	Unclassified_Cell_type_specific	chr12:111218265-111218675	ClassD		NA
cg09607482	11.1738	3.03089	5.47814e-29	6.2801e-26	0.902768	0.00554042	0.531825	0.069528	-0.370943	-0.370737	chr10	131567073	+	cg09607482		NA	NA	NA	NA	NA		OpenSea							NA	10:131456938-131457176			chr10:131566865-131567090	ClassD		NA
cg03648748	-11.1729	-3.12218	5.53335e-29	6.33243e-26	0.0525885	0.00461732	0.326313	0.0533184	0.273724	0.27274	chr18	4248763	-	cg03648748		NA	NA	NA	NA	NA		OpenSea	DLGAP1;DLGAP1	NM_004746;NM_001242761	5'UTR;5'UTR				NA					ClassC		NA
cg22985571	11.1711	2.86214	5.64683e-29	6.45116e-26	0.941902	0.00356427	0.690012	0.0389532	-0.25189	-0.251293	chr11	48096309	+	cg22985571		NA	NA	NA	NA	NA		OpenSea	PTPRJ;PTPRJ	NM_001098503;NM_002843	Body;Body				NA				chr11:48096065-48096335	ClassC		NA
cg06269178	-11.168	-3.73585	5.84665e-29	6.66794e-26	0.0534448	0.00737697	0.428206	0.0726468	0.374761	0.374366	chr2	163885455	+	cg06269178		NA	NA	NA	NA	NA		OpenSea							NA				chr2:163885125-163885575	ClassD		NA
cg07331906	11.1671	3.66198	5.90466e-29	6.72253e-26	0.943512	0.00469456	0.567777	0.111691	-0.375735	-0.374111	chr1	92037397	+	cg07331906		NA	NA	NA	NA	NA		OpenSea							NA				chr1:92037300-92037570	ClassD		NA
cg21479734	11.1603	3.26226	6.37611e-29	7.23443e-26	0.935234	0.00446121	0.599765	0.0836304	-0.33547	-0.334105	chr9	134469326	-	cg21479734		NA	NA	NA	NA	NA		OpenSea	RAPGEF1;RAPGEF1;RAPGEF1	NM_198679;NM_005312;NM_001304275	Body;Body;Body				TRUE					ClassC		NA
cg17534110	-11.1545	-3.80407	6.80941e-29	7.71285e-26	0.0260644	0.00458994	0.270679	0.0371795	0.244614	0.244092	chr14	71132913	-	cg17534110		NA	NA	NA	NA	NA		OpenSea	TTC9	NM_015351	Body				NA		14:71132648-71133070	Unclassified	chr14:71132565-71133375	ClassC		NA
cg05923105	-11.1448	-3.06653	7.59088e-29	8.55414e-26	0.164462	0.00774647	0.620834	0.0753246	0.456372	0.457957	chr6	168748492	+	cg05923105		NA	NA	NA	NA	NA		OpenSea							NA	6:168491270-168491409			chr6:168748380-168748555	ClassD		NA
cg08460435	11.1448	3.62549	7.58745e-29	8.55414e-26	0.31799	0.0203014	0.0379731	0.0157741	-0.280017	-0.281371	chr1	109203610	+	cg08460435		NA	NA	NA	NA	NA	chr1:109203593-109204378	Island	C1orf59;C1orf59;C1orf59	NM_001102592;NM_001102592;NM_144584	1stExon;5'UTR;5'UTR				NA	1:109005133-109005872	1:109203476-109204442	Promoter_Associated	chr1:109203560-109204315	ClassA	chr1:109203593-109204378*Island	15
cg11602178	11.1425	2.92818	7.78829e-29	8.7617e-26	0.955197	0.00352064	0.73674	0.031902	-0.218457	-0.217933	chr7	2147393	+	cg11602178		NA	NA	NA	NA	NA		OpenSea	MAD1L1;MAD1L1;MAD1L1;MAD1L1;MAD1L1	NM_001304524;NM_001304523;NM_001013837;NM_001013836;NM_003550	Body;Body;Body;Body;Body				NA				chr7:2147025-2147470	ClassC		NA
cg06791979	-11.1411	-2.59896	7.91669e-29	8.89105e-26	0.118971	0.00505618	0.449823	0.00800956	0.330852	0.330915	chr17	75474070	-	cg06791979		NA	NA	NA	NA	NA		OpenSea	SEPT9;SEPT9;SEPT9;SEPT9;SEPT9;SEPT9;SEPT9	NM_001113492;NM_001113496;NM_001113493;NM_001113491;NM_006640;NM_001113495;NM_001113494	Body;5'UTR;Body;Body;Body;Body;Body				TRUE	17:72985444-72985666				ClassC		NA
cg26726131	11.138	2.7175	8.1961e-29	9.18927e-26	0.940827	0.00338161	0.707476	0.0179133	-0.233351	-0.23326	chr14	72033100	+	cg26726131		NA	NA	NA	NA	NA		OpenSea	SIPA1L1;SIPA1L1	NM_015556;NM_001284245	5'UTR;5'UTR				NA				chr14:72033100-72033310	ClassC		NA
cg14855789	11.1273	3.68385	9.23801e-29	1.03102e-25	0.923977	0.0121511	0.488455	0.0131516	-0.435521	-0.436197	chr6	90996115	+	cg14855789		NA	NA	NA	NA	NA		OpenSea	BACH2;BACH2	NM_021813;NM_001170794	5'UTR;5'UTR				NA				chr6:90995365-90996155	ClassC		NA
cg19963943	-11.1273	-3.12463	9.24259e-29	1.03102e-25	0.0676798	0.00294415	0.389243	0.0853436	0.321563	0.319882	chr13	47337912	-	cg19963943		NA	NA	NA	NA	NA		OpenSea							NA		13:47337326-47338491	Unclassified_Cell_type_specific		ClassD		NA
cg07913153	-11.1234	-3.75815	9.6505e-29	1.07472e-25	0.0603781	0.00704861	0.464494	0.101669	0.404116	0.403668	chr1	236680761	+	cg07913153		NA	NA	NA	NA	NA		OpenSea	LGALS8	NM_201545	TSS1500				NA				chr1:236680625-236680875	ClassC		NA
cg01699148	-11.1228	-3.30897	9.71344e-29	1.07991e-25	0.0926078	0.0115731	0.501471	0.0403098	0.408863	0.409329	chr13	40350843	+	cg01699148		NA	NA	NA	NA	NA		OpenSea	COG6	NM_001145079	Body		chr13:40350825-40350825		NA				chr13:40350640-40350975	ClassC		NA
cg25894234	-11.1209	-3.30009	9.92387e-29	1.10146e-25	0.0502245	0.0065078	0.341472	0.0324349	0.291247	0.291167	chr5	100082689	-	cg25894234		NA	NA	NA	NA	NA		OpenSea							NA				chr5:100082520-100082735	ClassD		NA
cg24524702	-11.1196	-4.00434	1.00707e-28	1.11589e-25	0.085764	0.0163984	0.597693	0.0136891	0.511929	0.512988	chr15	100109440	+	cg24524702		NA	NA	NA	NA	NA	chr15:100105368-100107065	S_Shelf	MEF2A;MEF2A;MEF2A	NM_001130927;NM_001130926;NM_005587	5'UTR;5'UTR;5'UTR				NA		15:100109404-100109518	Unclassified_Cell_type_specific	chr15:100109180-100109510	ClassA	chr15:100105368-100107065*S_Shelf	1
cg06862136	11.1175	4.064	1.03176e-28	1.14133e-25	0.915599	0.0143804	0.397009	0.0675737	-0.51859	-0.520418	chr11	112370277	+	cg06862136		NA	NA	NA	NA	NA		OpenSea						DMR	TRUE					ClassC		NA
cg11780012	-11.1125	-3.59821	1.09104e-28	1.2049e-25	0.0827919	0.00648956	0.521114	0.114531	0.438322	0.439066	chr12	100053241	+	cg11780012		NA	NA	NA	NA	NA		OpenSea	ANKS1B	NM_152788	Body				NA					ClassC		NA
cg05560016	11.1115	2.73831	1.103e-28	1.21406e-25	0.905458	0.00371032	0.589148	0.0440549	-0.31631	-0.316001	chr1	31288593	-	cg05560016		NA	NA	NA	NA	NA		OpenSea							NA				chr1:31288380-31288855	ClassD		NA
cg12997626	11.0967	2.79904	1.30135e-28	1.42528e-25	0.452654	0.0169307	0.106577	0.0136832	-0.346077	-0.346423	chr1	235520960	+	cg12997626		NA	NA	NA	NA	NA		OpenSea							NA				chr1:235520805-235521135	ClassD		NA
cg26035944	11.0948	2.5949	1.32941e-28	1.45361e-25	0.889847	0.0028309	0.572074	0.0278306	-0.317773	-0.317683	chr7	98475256	+	cg26035944		NA	NA	NA	NA	NA	chr7:98476004-98476954	N_Shore	TRRAP;TRRAP	NM_001244580;NM_003496	TSS1500;TSS1500				NA					ClassA	chr7:98476004-98476954*N_Shore	6
cg12753232	11.0932	3.59764	1.35304e-28	1.47701e-25	0.582025	0.0375484	0.104121	0.0198054	-0.477904	-0.479069	chr2	202317486	-	cg12753232		NA	NA	NA	NA	NA	chr2:202315853-202317008	S_Shore	STRADB;STRADB;TRAK2	NM_001206864;NM_018571;NM_015049	5'UTR;5'UTR;TSS1500				NA				chr2:202317080-202317530	ClassA	chr2:202315853-202317008*S_Shore	6
cg20990702	11.0876	2.63757	1.44024e-28	1.56961e-25	0.936024	0.00338522	0.701799	0.00479643	-0.234226	-0.234275	chr19	17693819	-	cg20990702		NA	NA	NA	NA	NA	chr19:17691464-17691701	S_Shelf	COLGALT1	NM_024656	3'UTR				NA		19:17693299-17693999	Gene_Associated_Cell_type_specific	chr19:17693725-17693915	ClassA	chr19:17691464-17691701*S_Shelf	2
cg03366867	11.0869	3.4491	1.45247e-28	1.58034e-25	0.915533	0.00955927	0.499319	0.071687	-0.416214	-0.416594	chr6	149067118	-	cg03366867	rs76732085	0.011729	NA	NA	NA	NA	chr6:149068179-149069775	N_Shore	UST	NM_005715	TSS1500				NA				chr6:149067080-149067435	ClassA	chr6:149068179-149069775*N_Shore	6
cg18459392	11.0867	3.97266	1.45605e-28	1.58164e-25	0.907318	0.0117194	0.388257	0.10764	-0.519061	-0.522352	chr1	173176731	-	cg18459392		NA	NA	NA	NA	NA		OpenSea	TNFSF4	NM_003326	TSS1500				NA					ClassC		NA
cg26120842	-11.0822	-3.37878	1.53107e-28	1.66041e-25	0.0734333	0.00775934	0.451285	0.0716738	0.377851	0.377642	chr10	89840122	-	cg26120842		NA	NA	NA	NA	NA		OpenSea							TRUE		10:89840068-89840231	Unclassified_Cell_type_specific	chr10:89839905-89840270	ClassD		NA
cg07363526	-11.0819	-2.54773	1.53505e-28	1.66201e-25	0.0792124	0.00290421	0.334558	0.00198997	0.255345	0.255381	chr21	34451437	+	cg07363526		NA	NA	NA	NA	NA		OpenSea					chr21:34451403-34451403		NA				chr21:34451225-34451575	ClassD		NA
cg04491050	11.0797	3.05644	1.57399e-28	1.69861e-25	0.916765	0.0063222	0.569675	0.0617634	-0.34709	-0.346706	chr11	19529541	+	cg04491050		NA	NA	NA	NA	NA		OpenSea	NAV2-AS5;NAV2	NR_049725;NM_001111018	TSS1500;Body				NA					ClassC		NA
cg23007087	-11.0772	-3.56667	1.61816e-28	1.74061e-25	0.0387585	0.0048618	0.323915	0.0693298	0.285156	0.283428	chr15	90380258	+	cg23007087		NA	NA	NA	NA	NA		OpenSea	AP3S2;AP3S2	NM_005829;NR_023361	Body;Body				TRUE				chr15:90380205-90380355	ClassC		NA
cg23651728	11.0742	2.88866	1.67313e-28	1.79683e-25	0.515983	0.0228516	0.125978	0.00872056	-0.390005	-0.39017	chr20	17511410	+	cg23651728		NA	NA	NA	NA	NA	chr20:17511478-17512209	N_Shore	BFSP1;BFSP1	NM_001161705;NM_001195	Body;Body				NA		20:17511111-17512056	Unclassified	chr20:17511205-17512415	ClassA	chr20:17511478-17512209*N_Shore	1
cg22663874	-11.0682	-3.87194	1.79002e-28	1.91925e-25	0.0447643	0.00592006	0.407019	0.0964846	0.362255	0.36073	chr8	105725084	-	cg22663874		NA	NA	NA	NA	NA		OpenSea							NA				chr8:105724740-105725215	ClassD		NA
cg11824027	-11.0642	-3.24624	1.87196e-28	2.00386e-25	0.0320184	0.00105098	0.243008	0.0766247	0.21099	0.20681	chr10	2541463	-	cg11824027		NA	NA	NA	NA	NA	chr10:2543463-2544121	N_Shore							NA					ClassB	chr10:2543463-2544121*N_Shore	3
cg23744167	11.0611	2.96442	1.9378e-28	2.06897e-25	0.951279	0.00440773	0.714607	0.0285075	-0.236672	-0.236384	chr19	1622384	-	cg23744167	rs11879402	0.019512	NA	NA	NA	NA	chr19:1621666-1621901	S_Shore	TCF3;TCF3	NM_001136139;NM_003200	Body;Body				NA				chr19:1622105-1622575	ClassA	chr19:1621666-1621901*S_Shore	7
cg14225168	11.0604	2.97176	1.9519e-28	2.07935e-25	0.9537	0.00199623	0.722321	0.0599335	-0.23138	-0.229398	chr9	139403827	+	cg14225168		NA	NA	NA	NA	NA	chr9:139404069-139404426	N_Shore	NOTCH1	NM_017617	Body				NA	9:138523509-138524288			chr9:139403585-139404315	ClassA	chr9:139405666-139405872*N_Shore	1
cg25538312	-11.0597	-3.43289	1.9667e-28	2.09176e-25	0.166309	0.0216692	0.681423	0.0268831	0.515114	0.516215	chr8	94698326	-	cg25538312		NA	NA	NA	NA	NA		OpenSea	LINC00535	NR_033858	Body		chr8:94698311-94698311		NA					ClassC		NA
cg06815865	11.0591	3.26056	1.98058e-28	2.10314e-25	0.959994	0.00362671	0.712957	0.065362	-0.247037	-0.244899	chr7	33103354	+	cg06815865		NA	NA	NA	NA	NA	chr7:33101938-33102907	S_Shore	NT5C3A;NT5C3A	NM_001002010;NM_001002009	TSS1500;TSS1500				NA				chr7:33102945-33103395	ClassA	chr7:33101938-33102907*S_Shore	3
cg10920329	11.0587	3.15644	1.99005e-28	2.10982e-25	0.959913	0.00434539	0.729096	0.0292242	-0.230817	-0.230499	chr8	126458568	-	cg10920329	rs75820396	0.024761	NA	NA	NA	NA		OpenSea							TRUE					ClassD		NA
cg10365563	11.0562	3.45473	2.04575e-28	2.16541e-25	0.915286	0.0115769	0.498133	0.023571	-0.417153	-0.417712	chr7	21469772	+	cg10365563		NA	NA	NA	NA	NA	chr7:21466646-21467806	S_Shore	SP4	NM_003112	Body			CDMR	TRUE				chr7:21469325-21470210	ClassA	chr7:21466646-21467806*S_Shore	1
cg04742778	11.0538	2.9167	2.10216e-28	2.22156e-25	0.952486	0.00356761	0.725935	0.0387958	-0.226551	-0.225785	chr2	88990315	+	cg04742778		NA	NA	NA	NA	NA	chr2:88990969-88991587	N_Shore	RPIA	NM_144563	TSS1500				NA		2:88990313-88992305	NonGene_Associated	chr2:88990300-88990770	ClassA	chr2:88990969-88991587*N_Shore	4
cg16043223	-11.0515	-3.14491	2.15604e-28	2.27488e-25	0.0447722	0.0049897	0.292661	0.0331321	0.247889	0.247537	chr6	3991029	-	cg16043223		NA	NA	NA	NA	NA		OpenSea							NA					ClassD		NA
cg09591886	11.0463	2.69299	2.28413e-28	2.4062e-25	0.944879	0.00358768	0.726382	0.00513461	-0.218497	-0.218562	chr16	22333264	-	cg09591886		NA	NA	NA	NA	NA	chr16:22337148-22337576	N_Shelf	POLR3E	NM_018119	Body				TRUE		16:22331456-22333381	Gene_Associated	chr16:22333245-22333555	ClassA	chr16:22337148-22337576*N_Shelf	1
cg12052250	11.0444	4.17371	2.33218e-28	2.44903e-25	0.97933	0.0033515	0.721986	0.086167	-0.257344	-0.253346	chr10	103530237	-	cg12052250		NA	NA	NA	NA	NA		OpenSea	FGF8;FGF8;FGF8;FGF8	NM_033164;NM_033165;NM_033163;NM_006119	Body;Body;Body;Body				NA	10:103520111-103520305			chr10:103530025-103530335	ClassC		NA
cg21836031	-11.0353	-3.70171	2.5817e-28	2.70676e-25	0.0534384	0.00775276	0.422045	0.0627095	0.368606	0.368401	chr14	71272941	-	cg21836031		NA	NA	NA	NA	NA	chr14:71275512-71276571	N_Shelf	MAP3K9	NM_033141	Body				NA					ClassA	chr14:71275512-71276571*N_Shelf	2
cg09499316	-11.0199	-3.31828	3.06568e-28	3.20911e-25	0.0435542	0.00357574	0.314617	0.0801361	0.271063	0.268359	chr20	37987086	-	cg09499316		NA	NA	NA	NA	NA		OpenSea							NA		20:37986968-37987228	Unclassified_Cell_type_specific	chr20:37986745-37987090	ClassD		NA
cg06312985	11.0132	2.97352	3.30047e-28	3.444e-25	0.925275	0.0017908	0.610499	0.07782	-0.314777	-0.313366	chr7	32961866	+	cg06312985		NA	NA	NA	NA	NA		OpenSea	RP9P	NR_003500	Body				NA					ClassC		NA
cg23777206	11.0132	2.86538	3.29992e-28	3.444e-25	0.936304	0.00542311	0.66918	0.00447869	-0.267124	-0.267285	chr1	221877891	-	cg23777206		NA	NA	NA	NA	NA		OpenSea	DUSP10;DUSP10;DUSP10	NR_111939;NR_111940;NM_007207	Body;Body;Body		chr1:221877654-221877654		NA				chr1:221877700-221877995	ClassC		NA
cg20856378	11.012	2.80962	3.34522e-28	3.48521e-25	0.933824	0.00289787	0.667244	0.0510599	-0.26658	-0.265635	chr1	40525169	-	cg20856378		NA	NA	NA	NA	NA		OpenSea	CAP1;CAP1	NM_006367;NM_001105530	Body;Body				NA		1:40525059-40525771	Promoter_Associated_Cell_type_specific	chr1:40524960-40525450	ClassC		NA
cg04368796	11.0093	3.05216	3.44686e-28	3.58546e-25	0.368224	0.0264783	0.0657114	0.00603561	-0.302513	-0.302368	chr17	40171968	+	cg04368796		NA	NA	NA	NA	NA	chr17:40171931-40172281	Island	NKIRAS2;NKIRAS2;NKIRAS2;NKIRAS2;NKIRAS2	NM_001144927;NM_001144929;NM_001144928;NM_017595;NM_001001349	TSS200;TSS200;TSS200;TSS200;5'UTR				NA	17:37425458-37425807	17:40171456-40172721	Promoter_Associated	chr17:40171940-40172830	ClassA	chr17:40168999-40169694*S_Shelf	10
cg13154443	11.0086	5.38343	3.47416e-28	3.60819e-25	0.904835	0.0280188	0.191735	0.0433922	-0.7131	-0.717404	chr8	58906720	-	cg13154443	rs73681719	0.019671	NA	NA	NA	NA	chr8:58907001-58907822	N_Shore	FAM110B	NM_147189	TSS1500				NA	8:59069274-59070376			chr8:58906640-58906815	ClassA	chr8:58907001-58907822*N_Shore	5
cg19846825	11.007	3.42318	3.53414e-28	3.66474e-25	0.951005	0.00726932	0.645876	0.0102736	-0.305129	-0.30547	chr17	4465386	+	cg19846825		NA	NA	NA	NA	NA		OpenSea	GGT6;GGT6;GGT6;GGT6;GGT6	NM_001288704;NM_001288703;NM_001288702;NM_153338;NM_001122890	TSS1500;TSS1500;TSS1500;TSS1500;TSS1500				NA					ClassC		NA
cg15256315	11.0033	3.61589	3.6825e-28	3.81263e-25	0.945857	0.00785614	0.588835	0.0605927	-0.357022	-0.356743	chr8	135791732	-	cg15256315		NA	NA	NA	NA	NA		OpenSea							NA				chr8:135791600-135791810	ClassD		NA
cg26207631	-11.0005	-3.07544	3.79857e-28	3.92055e-25	0.0474953	0.00411451	0.296729	0.0530605	0.249234	0.247979	chr1	247900912	-	cg26207631		NA	NA	NA	NA	NA		OpenSea							NA					ClassD		NA
cg14062304	11	3.85644	3.82154e-28	3.93812e-25	0.693922	0.0364759	0.137447	0.0321614	-0.556475	-0.559	chr10	126098765	-	cg14062304		NA	NA	NA	NA	NA		OpenSea	OAT;OAT	NM_001171814;NM_000274	5'UTR;Body				NA					ClassC		NA
cg05128379	-10.9957	-3.77102	4.00935e-28	4.12525e-25	0.0582584	0.00448853	0.458822	0.1321	0.400563	0.399182	chr11	36491550	+	cg05128379		NA	NA	NA	NA	NA		OpenSea							TRUE				chr11:36491225-36492110	ClassD		NA
cg14324980	10.9925	3.43379	4.15086e-28	4.26422e-25	0.46038	0.0334128	0.0740191	0.0168053	-0.386361	-0.387104	chr21	36208014	-	cg14324980		NA	NA	NA	NA	NA		OpenSea	RUNX1;RUNX1;RUNX1	NM_001122607;NM_001001890;NM_001754	Body;Body;Body		chr21:36207924-36207924		TRUE				chr21:36207785-36208175	ClassC		NA
cg07821374	-10.9922	-2.97724	4.16528e-28	4.27241e-25	0.0564197	0.00525808	0.319811	0.0316681	0.263391	0.263153	chr5	140536320	+	cg07821374		NA	NA	NA	NA	NA	chr5:140536896-140537766	N_Shore	PCDHB17	NR_001280	Body				NA	5:140516321-140516553			chr5:140536265-140536775	ClassA	chr5:140536896-140537766*N_Shore	10
cg26058502	10.992	2.59839	4.17635e-28	4.27714e-25	0.356454	0.00407416	0.0841815	0.0119793	-0.272273	-0.272653	chr1	150946023	+	cg26058502		NA	NA	NA	NA	NA	chr1:150946496-150947950	N_Shore	LASS2;LASS2	NM_022075;NM_181746	5'UTR;5'UTR			RDMR	NA				chr1:150945480-150947035	ClassA	chr1:150946496-150947950*N_Shore	5
cg02372677	10.9903	3.14891	4.2574e-28	4.35342e-25	0.950584	0.00491053	0.684234	0.0482419	-0.26635	-0.265529	chr2	201560854	-	cg02372677		NA	NA	NA	NA	NA		OpenSea	AOX2P	NR_001557	Body				NA					ClassC		NA
cg03858703	-10.9893	-4.1746	4.30478e-28	4.39509e-25	0.039724	0.00760558	0.425482	0.0844092	0.385758	0.385155	chr3	68316096	-	cg03858703		NA	NA	NA	NA	NA		OpenSea	FAM19A1	NM_213609	Body				TRUE					ClassC		NA
cg00268856	-10.9888	-2.80917	4.32501e-28	4.40894e-25	0.0553036	0.00443947	0.290625	0.0194037	0.235321	0.235256	chr4	46509486	-	cg00268856		NA	NA	NA	NA	NA		OpenSea							NA					ClassD		NA
cg16099114	10.9884	2.62707	4.34437e-28	4.42188e-25	0.936498	0.00349581	0.705004	0.000394677	-0.231493	-0.23156	chr5	10485347	-	cg16099114		NA	NA	NA	NA	NA		OpenSea					chr5:10485180-10485180		NA				chr5:10485145-10485955	ClassD		NA
cg13830610	10.9853	2.89719	4.49768e-28	4.57091e-25	0.94145	0.00179422	0.681744	0.0636871	-0.259706	-0.258008	chr8	125186157	-	cg13830610		NA	NA	NA	NA	NA		OpenSea							NA					ClassD		NA
cg19380663	10.9789	2.52075	4.82812e-28	4.89921e-25	0.942777	0.000985103	0.741503	0.0169158	-0.201274	-0.2011	chr19	9648324	-	cg19380663		NA	NA	NA	NA	NA	chr19:9648934-9649410	N_Shore	ZNF426;ZNF426	NM_001300883;NM_024106	5'UTR;5'UTR				NA					ClassA	chr19:9648934-9649410*N_Shore	4
cg08129471	-10.978	-2.85899	4.87786e-28	4.93925e-25	0.105926	0.00815892	0.461756	0.0326606	0.35583	0.355962	chr2	196660798	+	cg08129471		NA	NA	NA	NA	NA		OpenSea	DNAH7	NM_018897	Body				NA				chr2:196660660-196660895	ClassC		NA
cg08830672	10.9686	3.58048	5.41084e-28	5.45709e-25	0.970659	0.00204842	0.729448	0.0944012	-0.241211	-0.235929	chr16	67516286	-	cg08830672		NA	NA	NA	NA	NA	chr16:67514398-67515345	S_Shore	ATP6V0D1	NM_004691	TSS1500				NA	16:66073614-66074081				ClassA	chr16:67514398-67515345*S_Shore	7
cg24216044	10.9647	3.77677	5.64954e-28	5.68916e-25	0.445971	0.0452512	0.0555761	0.00644688	-0.390395	-0.390234	chr3	147534633	-	cg24216044		NA	NA	NA	NA	NA		OpenSea							NA				chr3:147534620-147534935	ClassD		NA
cg18753326	10.9618	3.03733	5.83262e-28	5.86462e-25	0.948531	0.00390548	0.690897	0.055564	-0.257634	-0.256351	chr2	219984609	-	cg18753326		NA	NA	NA	NA	NA		OpenSea	NHEJ1	NM_024782	Body				NA					ClassC		NA
cg23362032	10.9579	3.07761	6.08658e-28	6.11069e-25	0.951463	0.00523219	0.699571	0.0263874	-0.251892	-0.251763	chr7	126990845	-	cg23362032		NA	NA	NA	NA	NA	chr7:126987643-126988233	S_Shelf							NA					ClassB	chr7:126987643-126988233*S_Shelf	1
cg21096712	-10.9569	-3.41721	6.15846e-28	6.17351e-25	0.0308033	0.00131754	0.258604	0.0902028	0.227801	0.222552	chr9	23621111	+	cg21096712		NA	NA	NA	NA	NA		OpenSea	LOC101929563	NR_121602	Body				NA					ClassC		NA
cg06998286	-10.955	-2.61976	6.29117e-28	6.29701e-25	0.428005	0.00570507	0.820617	0.0267354	0.392612	0.393401	chr1	20473001	-	cg06998286		NA	NA	NA	NA	NA		OpenSea	PLA2G2F	NM_022819	Body				NA					ClassC		NA
cg06276232	10.9498	3.09766	6.66309e-28	6.65922e-25	0.943614	0.00308731	0.659709	0.0767132	-0.283905	-0.28184	chr11	73108136	-	cg06276232		NA	NA	NA	NA	NA		OpenSea	RELT;RELT	NM_152222;NM_032871	3'UTR;3'UTR				NA					ClassC		NA
cg14622967	10.949	2.72326	6.71975e-28	6.70573e-25	0.946325	0.0030142	0.727218	0.0301573	-0.219107	-0.218644	chr9	137711110	-	cg14622967		NA	NA	NA	NA	NA	chr9:137709962-137710291	S_Shore	COL5A1	NM_000093	Body				NA		9:137711100-137711303	Unclassified_Cell_type_specific		ClassA	chr9:137709962-137710291*S_Shore	3
cg00941188	10.9478	2.91381	6.80803e-28	6.78361e-25	0.947995	0.00309553	0.706401	0.0525079	-0.241593	-0.240276	chr20	39794656	+	cg00941188		NA	NA	NA	NA	NA		OpenSea	PLCG1;PLCG1	NM_002660;NM_182811	Body;Body				NA					ClassC		NA
cg05792379	-10.9412	-3.97432	7.3248e-28	7.28757e-25	0.0321187	0.00668001	0.339485	0.0188697	0.307366	0.30771	chr1	37759134	-	cg05792379		NA	NA	NA	NA	NA		OpenSea							NA					ClassD		NA
cg12670073	10.9398	2.72689	7.43679e-28	7.3879e-25	0.944697	0.00396098	0.720979	0.0128368	-0.223718	-0.223725	chr20	56287532	+	cg12670073		NA	NA	NA	NA	NA	chr20:56283891-56285395	S_Shelf	PMEPA1	NM_199171	TSS1500				NA					ClassA	chr20:56283891-56285395*S_Shelf	1
cg12177947	-10.9395	-4.54241	7.46039e-28	7.40024e-25	0.0326681	0.00295465	0.443614	0.179889	0.410946	0.40708	chr13	96930486	-	cg12177947		NA	NA	NA	NA	NA		OpenSea	HS6ST3	NM_153456	Body				NA					ClassC		NA
cg21346154	10.9391	3.27384	7.49437e-28	7.42284e-25	0.965146	0.00446211	0.741963	0.0246293	-0.223182	-0.223011	chr2	70699808	+	cg21346154		NA	NA	NA	NA	NA		OpenSea	TGFA;TGFA	NM_003236;NM_001099691	Body;Body				TRUE				chr2:70699480-70700010	ClassC		NA
cg17897421	-10.9388	-3.1605	7.52081e-28	7.43792e-25	0.11547	0.0127543	0.537376	0.0402306	0.421906	0.422474	chr7	127057909	+	cg17897421		NA	NA	NA	NA	NA		OpenSea							NA					ClassD		NA
cg10655629	10.9317	3.11489	8.13049e-28	8.01695e-25	0.954734	0.00561453	0.709874	0.0133305	-0.24486	-0.245003	chr5	480253	+	cg10655629		NA	NA	NA	NA	NA	chr5:481639-482225	N_Shore	SLC9A3	NM_004174	Body				NA	5:533009-533303				ClassA	chr5:481639-482225*N_Shore	4
cg15525959	-10.9309	-3.43469	8.20755e-28	8.0809e-25	0.0423655	0.00378444	0.326189	0.0898364	0.283824	0.280684	chr11	24801530	+	cg15525959		NA	NA	NA	NA	NA		OpenSea	LUZP2;LUZP2;LUZP2	NM_001252010;NM_001009909;NM_001252008	Body;Body;Body				NA				chr11:24801420-24801595	ClassC		NA
cg13252209	-10.9283	-3.5957	8.43895e-28	8.2964e-25	0.0549134	0.00777565	0.41123	0.0563794	0.356317	0.356151	chr16	51603716	+	cg13252209	rs74589221	0.014335	NA	NA	NA	NA		OpenSea							NA				chr16:51603500-51603890	ClassD		NA
cg03686925	10.9273	3.85102	8.53181e-28	8.37527e-25	0.560546	0.0413186	0.0828466	0.0235181	-0.4777	-0.479548	chr16	51973356	+	cg03686925		NA	NA	NA	NA	NA		OpenSea							TRUE				chr16:51973265-51973770	ClassD		NA
cg16704389	10.9272	3.14328	8.54528e-28	8.37608e-25	0.940078	0.00723964	0.640973	0.00529334	-0.299104	-0.299403	chr16	57768292	+	cg16704389		NA	NA	NA	NA	NA	chr16:57768817-57769100	N_Shore	KATNB1	NM_005886	TSS1500				NA					ClassA	chr16:57769596-57769973*N_Shore	1
cg03257379	-10.9262	-3.32798	8.64203e-28	8.4584e-25	0.0377243	0.00528863	0.281138	0.0181021	0.243414	0.243507	chr3	10803452	+	cg03257379		NA	NA	NA	NA	NA		OpenSea	LINC00606	NR_027102	Body				NA				chr3:10803105-10804135	ClassC		NA
cg02625925	10.9258	2.88129	8.6727e-28	8.4759e-25	0.949289	0.00424428	0.717658	0.0285778	-0.231631	-0.231318	chr19	1976376	+	cg02625925		NA	NA	NA	NA	NA	chr19:1978370-1979984	N_Shore	CSNK1G2	NM_001319	Body				NA		19:1976226-1976533	Unclassified_Cell_type_specific		ClassA	chr19:1978370-1979984*N_Shore	1
cg20213382	10.9206	3.02112	9.18634e-28	8.95148e-25	0.94325	0.0035776	0.670488	0.0658454	-0.272761	-0.271148	chr19	2536606	-	cg20213382		NA	NA	NA	NA	NA		OpenSea	GNG7	NM_052847	5'UTR				NA				chr19:2536445-2536795	ClassC		NA
cg00169026	-10.8995	-3.02799	1.15871e-27	1.12248e-24	0.156148	0.0146947	0.600456	0.0370168	0.444308	0.445004	chr9	77816264	+	cg00169026		NA	NA	NA	NA	NA		OpenSea							NA				chr9:77815860-77816315	ClassD		NA
cg01993552	-10.8967	-4.40445	1.19512e-27	1.15438e-24	0.0276209	0.00469766	0.377885	0.130982	0.350264	0.345897	chr19	46584209	-	cg01993552		NA	NA	NA	NA	NA	chr19:46582045-46582444	S_Shore							NA				chr19:46583785-46584315	ClassB	chr19:46580385-46580971*S_Shelf	1
cg04094478	10.896	2.64127	1.2044e-27	1.16165e-24	0.924544	0.00448965	0.66288	0.00853316	-0.261665	-0.261729	chr12	47220092	+	cg04094478		NA	NA	NA	NA	NA		OpenSea	SLC38A4;SLC38A4	NM_018018;NM_001143824	TSS1500;TSS1500				NA					ClassC		NA
cg05309281	10.8926	4.79438	1.24977e-27	1.20191e-24	0.939664	0.0135752	0.366621	0.0989017	-0.573044	-0.576957	chr2	230779085	+	cg05309281		NA	NA	NA	NA	NA		OpenSea	TRIP12;TRIP12;TRIP12	NM_001284214;NM_004238;NM_001284216	5'UTR;5'UTR;5'UTR				NA		2:230779076-230779233	Unclassified_Cell_type_specific	chr2:230778960-230779190	ClassC		NA
cg09920708	10.8895	3.16073	1.29278e-27	1.24147e-24	0.94713	0.00423195	0.66577	0.0692169	-0.281359	-0.279678	chr17	9472412	-	cg09920708		NA	NA	NA	NA	NA		OpenSea	STX8;STX8	NR_033656;NM_004853	Body;Body				NA					ClassC		NA
cg18870865	10.8885	2.72139	1.30829e-27	1.25274e-24	0.938013	0.00392328	0.69644	0.0270263	-0.241573	-0.24132	chr2	43564023	-	cg18870865		NA	NA	NA	NA	NA		OpenSea	THADA;THADA;THADA	NR_073394;NM_022065;NM_001083953	Body;Body;Body				NA		2:43563971-43564089	Unclassified_Cell_type_specific	chr2:43563920-43564150	ClassC		NA
cg22757270	-10.8886	-3.24242	1.30684e-27	1.25274e-24	0.0477751	0.00621613	0.320576	0.0134775	0.272801	0.273027	chr16	9891418	+	cg22757270		NA	NA	NA	NA	NA		OpenSea	GRIN2A;GRIN2A;GRIN2A	NM_000833;NM_001134407;NM_001134408	Body;Body;Body				NA				chr16:9891260-9891575	ClassC		NA
cg10822665	10.8852	4.97348	1.3566e-27	1.29712e-24	0.971287	0.00815732	0.525328	0.0550682	-0.445959	-0.446578	chr17	1028394	+	cg10822665		NA	NA	NA	NA	NA	chr17:1028544-1028972	N_Shore	ABR;ABR	NM_021962;NM_001159746	Body;Body				NA	17:975122-975722	17:1028230-1028632	Unclassified_Cell_type_specific	chr17:1028345-1028955	ClassA	chr17:1028544-1028972*N_Shore	5
cg14545456	10.8849	3.80653	1.36096e-27	1.29941e-24	0.922706	0.0113044	0.462918	0.0847583	-0.459787	-0.4609	chr8	124243546	-	cg14545456		NA	NA	NA	NA	NA		OpenSea	ZHX1-C8orf76;C8orf76;C8orf76;ZHX1-C8orf76	NM_001204180;NM_032847;NM_032847;NM_001204180	ExonBnd;ExonBnd;Body;Body				NA					ClassC		NA
cg26775940	-10.8841	-4.19838	1.37269e-27	1.30873e-24	0.05407	0.00977627	0.508658	0.0851972	0.454588	0.45538	chr14	86470644	-	cg26775940		NA	NA	NA	NA	NA		OpenSea	LOC101928767	NR_110155	Body				NA				chr14:86470445-86470655	ClassC		NA
cg23549328	-10.8769	-3.38896	1.48574e-27	1.41448e-24	0.0345193	0.00456001	0.273034	0.055215	0.238515	0.236958	chr18	48887924	-	cg23549328		NA	NA	NA	NA	NA		OpenSea							NA				chr18:48887820-48888195	ClassD		NA
cg12648690	10.8743	3.30014	1.52876e-27	1.45335e-24	0.946185	0.00688671	0.642079	0.0322755	-0.304106	-0.304108	chr14	24659973	+	cg12648690		NA	NA	NA	NA	NA	chr14:24657555-24658221	S_Shore	TM9SF1;TM9SF1;TM9SF1	NM_001289006;NM_006405;NM_001014842	Body;Body;Body				NA					ClassA	chr14:24657555-24658221*S_Shore	11
cg21844336	10.8734	2.85338	1.543e-27	1.46478e-24	0.896413	0.00841625	0.545472	0.0263643	-0.350942	-0.351107	chr12	121908502	-	cg21844336		NA	NA	NA	NA	NA	chr12:121905463-121905956	S_Shelf	KDM2B;KDM2B	NM_001005366;NM_032590	Body;Body				NA					ClassA	chr12:121905463-121905956*S_Shelf	2
cg10135735	-10.8732	-3.41447	1.5463e-27	1.46581e-24	0.0474954	0.00733593	0.345321	0.0203794	0.297826	0.29807	chr5	5066191	-	cg10135735		NA	NA	NA	NA	NA		OpenSea	LINC01020	NR_026994	Body				NA					ClassC		NA
cg25982521	-10.8715	-4.00365	1.57648e-27	1.49229e-24	0.0269182	0.00515535	0.305506	0.0493328	0.278588	0.277828	chr5	21685360	-	cg25982521		NA	NA	NA	NA	NA		OpenSea							NA				chr5:21685065-21685430	ClassD		NA
cg18064663	10.8649	2.67141	1.69404e-27	1.60128e-24	0.87244	0.00809103	0.518106	0.00460132	-0.354334	-0.354492	chr3	49052452	+	cg18064663		NA	NA	NA	NA	NA	chr3:49055214-49056317	N_Shelf	WDR6;DALRD3;DALRD3	NM_018031;NM_001009996;NM_018114	Body;3'UTR;3'UTR				NA				chr3:49052160-49052595	ClassA	chr3:49055214-49056317*N_Shelf	3
cg13262282	10.8614	2.96669	1.76056e-27	1.66179e-24	0.959821	0.00377687	0.753651	0.0254955	-0.20617	-0.205861	chr15	64982883	+	cg13262282		NA	NA	NA	NA	NA		OpenSea	OAZ2;OAZ2	NM_002537;NM_001301302	Body;Body				NA		15:64982600-64983545	Gene_Associated_Cell_type_specific	chr15:64982840-64983155	ClassC		NA
cg03150081	10.8578	3.37081	1.83165e-27	1.72643e-24	0.954399	0.00432495	0.667413	0.0816763	-0.286987	-0.284574	chr15	42196660	+	cg03150081		NA	NA	NA	NA	NA	chr15:42192913-42193255	S_Shelf	EHD4	NM_139265	Body				TRUE		15:42195956-42197605	Unclassified		ClassA	chr15:42192913-42193255*S_Shelf	3
cg17476701	-10.8545	-3.66588	1.89751e-27	1.78596e-24	0.0230363	0.00380214	0.230611	0.0503483	0.207575	0.205843	chr6	30651563	-	cg17476701		NA	NA	NA	NA	NA	chr6:30654392-30654934	N_Shelf	KIAA1949;KIAA1949	NM_001134870;NM_133471	Body;Body		chr6:30651242-30651242	RDMR	NA				chr6:30650180-30652010	ClassA	chr6:30655116-30655401*N_Shelf	10
cg20346774	10.8489	3.06385	2.01766e-27	1.89635e-24	0.953819	0.00378137	0.710738	0.0557074	-0.243082	-0.24159	chr15	59436893	+	cg20346774		NA	NA	NA	NA	NA		OpenSea	MYO1E	NM_004998	Body				NA		15:59436790-59437489	Unclassified_Cell_type_specific	chr15:59436860-59437110	ClassC		NA
cg17256657	10.8471	3.27335	2.05878e-27	1.92953e-24	0.95221	0.00534614	0.672868	0.0598694	-0.279341	-0.27813	chr18	77585418	-	cg17256657		NA	NA	NA	NA	NA	chr18:77585913-77586856	N_Shore							NA				chr18:77585140-77585495	ClassB	chr18:77585913-77586856*N_Shore	2
cg08713215	-10.846	-3.53512	2.08273e-27	1.94922e-24	0.384467	0.0102166	0.873076	0.0565066	0.488609	0.494206	chr5	95539702	+	cg08713215		NA	NA	NA	NA	NA		OpenSea	LOC101929710	NR_130776	Body				NA				chr5:95539540-95539750	ClassC		NA
cg04742220	10.8445	3.29805	2.11807e-27	1.9795e-24	0.94925	0.00666389	0.656253	0.0395424	-0.292998	-0.292758	chr14	99990181	+	cg04742220		NA	NA	NA	NA	NA		OpenSea	CCDC85C	NM_001144995	Body				TRUE		14:99990139-99990236	Unclassified_Cell_type_specific		ClassC		NA
cg21831835	-10.8425	-3.49288	2.16557e-27	2.02104e-24	0.0292023	0.00327022	0.255514	0.0724029	0.226311	0.223014	chr13	40469536	-	cg21831835		NA	NA	NA	NA	NA		OpenSea					chr13:40469535-40469535		NA				chr13:40469380-40469815	ClassD		NA
cg17748541	-10.8399	-2.78525	2.22636e-27	2.07485e-24	0.181094	0.0132784	0.603355	0.0168937	0.42226	0.422606	chr11	82987258	-	cg17748541	rs61900306	0.037511	NA	NA	NA	NA		OpenSea	CCDC90B;CCDC90B;CCDC90B;CCDC90B;CCDC90B;CCDC90B	NM_001286120;NM_001286117;NM_001286119;NM_001286118;NM_021825;NM_001286116	5'UTR;Body;Body;Body;Body;Body				NA					ClassC		NA
cg04733537	10.8381	2.56191	2.27081e-27	2.1133e-24	0.372363	0.00733845	0.0915902	0.0110219	-0.280772	-0.28105	chr12	130388748	+	cg04733537		NA	NA	NA	NA	NA	chr12:130387609-130389139	Island	TMEM132D	NM_133448	TSS1500				NA	12:128954151-128955114			chr12:130388405-130389435	ClassA	chr12:130387609-130389139*Island	9
cg17485557	-10.8355	-3.5578	2.33804e-27	2.17282e-24	0.0287266	0.00242337	0.263109	0.091687	0.234383	0.229171	chr6	25630422	+	cg17485557		NA	NA	NA	NA	NA		OpenSea							NA				chr6:25630245-25630450	ClassD		NA
cg26109093	-10.8296	-4.11938	2.49169e-27	2.31237e-24	0.0389429	0.00522923	0.414706	0.13083	0.375763	0.372896	chr4	140203563	-	cg26109093		NA	NA	NA	NA	NA	chr4:140201064-140201449	S_Shelf							NA		4:140203542-140203692	Unclassified_Cell_type_specific	chr4:140203485-140204135	ClassB	chr4:140201064-140201449*S_Shelf	1
cg14422696	10.8203	2.58536	2.75764e-27	2.54847e-24	0.933197	0.00278821	0.699318	0.0250993	-0.233879	-0.23362	chr16	89826540	+	cg14422696		NA	NA	NA	NA	NA		OpenSea	FANCA;FANCA	NM_000135;NM_001286167	Body;Body				NA				chr16:89826500-89826755	ClassC		NA
cg01323274	-10.8191	-3.22444	2.79411e-27	2.57858e-24	0.103309	0.00584519	0.51784	0.100947	0.414531	0.415009	chr16	50058066	-	cg01323274		NA	NA	NA	NA	NA	chr16:50058867-50059423	N_Shore	TMEM188	NM_153261	TSS1500				NA					ClassA	chr16:50058867-50059423*N_Shore	5
cg08622770	-10.8182	-3.9894	2.82254e-27	2.60119e-24	0.0381167	0.00354864	0.390181	0.139415	0.352065	0.347498	chr3	70257330	-	cg08622770		NA	NA	NA	NA	NA		OpenSea							NA					ClassD		NA
cg05075169	10.8174	2.79021	2.84743e-27	2.62049e-24	0.516324	0.0108189	0.135041	0.0292354	-0.381284	-0.382636	chr21	38904171	+	cg05075169		NA	NA	NA	NA	NA		OpenSea							NA				chr21:38903800-38904255	ClassD		NA
cg09948687	-10.8165	-3.97151	2.8767e-27	2.64375e-24	0.0234714	0.00346959	0.276947	0.0913528	0.253476	0.248891	chr13	105067371	+	cg09948687		NA	NA	NA	NA	NA		OpenSea							NA				chr13:105067205-105067430	ClassD		NA
cg11265696	10.8045	3.70206	3.27724e-27	2.99938e-24	0.939775	0.00414711	0.544112	0.131416	-0.395663	-0.394176	chr20	30305627	+	cg11265696		NA	NA	NA	NA	NA		OpenSea	BCL2L1;BCL2L1	NM_138578;NM_001191	Body;Body				NA					ClassC		NA
cg11989689	10.7989	3.07808	3.48268e-27	3.18301e-24	0.955405	0.00453447	0.716913	0.0454827	-0.238492	-0.237538	chr1	32117160	-	cg11989689		NA	NA	NA	NA	NA		OpenSea							NA					ClassD		NA
cg10021533	10.7976	3.38936	3.53378e-27	3.22525e-24	0.962286	0.00511615	0.708893	0.0512837	-0.253393	-0.252289	chr8	48881403	+	cg10021533		NA	NA	NA	NA	NA		OpenSea	MCM4;MCM4	NM_182746;NM_005914	Body;Body				NA				chr8:48881165-48881435	ClassC		NA
cg09837977	10.7946	2.73881	3.65206e-27	3.32862e-24	0.654502	0.0127071	0.22208	0.0344623	-0.432422	-0.433463	chr7	110731201	-	cg09837977		NA	NA	NA	NA	NA		OpenSea	LRRN3;LRRN3;IMMP2L;LRRN3;LRRN3;LRRN3;LRRN3	NM_001099660;NM_018334;NM_032549;NM_001099658;NM_001099658;NM_001099660;NM_018334	5'UTR;1stExon;Body;5'UTR;1stExon;1stExon;5'UTR				NA				chr7:110730980-110731255	ClassC		NA
cg06483096	-10.7933	-2.45301	3.70161e-27	3.36915e-24	0.201231	0.00439621	0.57967	0.0116464	0.378439	0.378488	chr11	4225148	+	cg06483096		NA	NA	NA	NA	NA		OpenSea							NA				chr11:4224920-4225175	ClassD		NA
cg24460126	10.7893	3.52263	3.8683e-27	3.51123e-24	0.963652	0.00485648	0.697592	0.0569252	-0.26606	-0.264782	chr1	179713828	-	cg24460126		NA	NA	NA	NA	NA	chr1:179711947-179713951	Island	FAM163A	NM_173509	5'UTR				NA	1:177978482-177980627				ClassA	chr1:179711947-179713951*Island	16
cg13055484	10.7889	2.72845	3.8822e-27	3.51902e-24	0.912961	0.00618157	0.613082	0.0252223	-0.299878	-0.29987	chr11	132662455	+	cg13055484		NA	NA	NA	NA	NA		OpenSea	OPCML;OPCML	NM_002545;NM_001012393	Body;Body				TRUE				chr11:132662325-132663095	ClassC		NA
cg09588215	-10.7865	-3.63805	3.98751e-27	3.60954e-24	0.0300852	0.00555603	0.276289	0.0137283	0.246204	0.246446	chr15	39579839	+	cg09588215		NA	NA	NA	NA	NA		OpenSea							NA				chr15:39579680-39580030	ClassD		NA
cg16026902	-10.7855	-2.43766	4.03186e-27	3.6447e-24	0.42178	0.00600173	0.798032	0.00430044	0.376253	0.376278	chr5	173005657	-	cg16026902		NA	NA	NA	NA	NA		OpenSea	LOC285593;LOC285593	NR_027109;NR_027108	TSS1500;TSS1500				NA					ClassC		NA
cg16280363	10.7841	2.77045	4.09182e-27	3.68885e-24	0.928606	0.00572628	0.656402	0.0134563	-0.272204	-0.272302	chr12	57882891	-	cg16280363		NA	NA	NA	NA	NA	chr12:57881750-57882035	S_Shore	MARS	NM_004990	Body				NA					ClassA	chr12:57881750-57882035*S_Shore	4
cg00549951	-10.7828	-2.64844	4.14859e-27	3.73494e-24	0.406848	0.0177551	0.811268	0.00344199	0.40442	0.404528	chr2	53699066	-	cg00549951	rs115140655	0.012598	NA	NA	NA	NA		OpenSea							NA					ClassD		NA
cg03440090	10.7796	3.14466	4.29546e-27	3.86192e-24	0.892071	0.0134092	0.484432	0.00101401	-0.407638	-0.408153	chr2	8275587	+	cg03440090		NA	NA	NA	NA	NA		OpenSea	LINC00299	NR_034135	Body		chr2:8275526-8275526		NA				chr2:8275480-8275730	ClassC		NA
cg02697402	10.7786	2.64947	4.3458e-27	3.90188e-24	0.917805	0.00442009	0.640225	0.0294904	-0.277579	-0.277395	chr16	87616984	-	cg02697402		NA	NA	NA	NA	NA		OpenSea							TRUE				chr16:87616920-87617575	ClassD		NA
cg13424673	10.7761	3.01125	4.46569e-27	4.00411e-24	0.348445	0.0121738	0.0636249	0.019698	-0.28482	-0.286185	chr1	50489744	+	cg13424673		NA	NA	NA	NA	NA	chr1:50489417-50489846	Island	AGBL4	NM_032785	TSS200				NA	1:50261985-50262433			chr1:50489420-50489815	ClassA	chr1:50489417-50489846*Island	12
cg07523958	10.7759	2.61063	4.47463e-27	4.00669e-24	0.881133	0.00651457	0.548539	0.00947364	-0.332594	-0.332706	chr19	47181684	+	cg07523958		NA	NA	NA	NA	NA	chr19:47181683-47181893	Island	PRKD2;PRKD2;PRKD2;PRKD2	NM_001079880;NM_001079882;NM_016457;NM_001079881	Body;Body;Body;Body				NA					ClassA	chr19:47181683-47181893*Island	4
cg04499792	10.7751	2.6761	4.51083e-27	4.03366e-24	0.944849	0.0040035	0.728633	0.00851942	-0.216216	-0.216272	chr17	78244348	-	cg04499792	rs74533354	0.051197	NA	NA	NA	NA		OpenSea	RNF213;RNF213	NM_020954;NM_020914	Body;Body				TRUE					ClassC		NA
cg08541601	-10.7739	-3.13618	4.57203e-27	4.08288e-24	0.0408248	0.00389864	0.273683	0.0592589	0.232858	0.230964	chr16	13445138	+	cg08541601		NA	NA	NA	NA	NA		OpenSea							NA					ClassD		NA
cg13540480	10.769	2.99878	4.8242e-27	4.29649e-24	0.924003	0.00698702	0.603578	0.0486266	-0.320425	-0.32013	chr14	65016258	-	cg13540480		NA	NA	NA	NA	NA	chr14:65016516-65016909	N_Shore	C14orf50	NM_172365	TSS1500				TRUE		14:65015930-65017453	Unclassified_Cell_type_specific	chr14:65015820-65016275	ClassA	chr14:65016516-65016909*N_Shore	5
cg02544979	10.7645	3.1743	5.06307e-27	4.49112e-24	0.91031	0.0107376	0.530605	0.0206381	-0.379705	-0.380128	chr12	55368021	-	cg02544979		NA	NA	NA	NA	NA		OpenSea	TESPA1;TESPA1;TESPA1;TESPA1	NM_014796;NM_001261844;NM_001098815;NM_001136030	TSS1500;TSS1500;Body;Body				NA					ClassC		NA
cg00364696	10.764	2.89301	5.08893e-27	4.50802e-24	0.949725	0.00464681	0.718153	0.0227583	-0.231573	-0.231451	chr7	1142433	+	cg00364696		NA	NA	NA	NA	NA	chr7:1142631-1142862	N_Shore	C7orf50;C7orf50;C7orf50	NM_001134395;NM_032350;NM_001134396	Body;Body;Body				NA	7:1108823-1109576				ClassA	chr7:1141229-1141545*S_Shore	1
cg19132449	10.7635	2.95053	5.11621e-27	4.52614e-24	0.93943	0.00586323	0.667606	0.0366233	-0.271825	-0.271506	chr6	30942497	+	cg19132449		NA	NA	NA	NA	NA		OpenSea							NA				chr6:30942365-30942535	ClassD		NA
cg10531918	10.7633	2.81475	5.12952e-27	4.53186e-24	0.943148	0.00501595	0.702799	0.00586486	-0.240349	-0.240493	chr3	53189890	-	cg10531918		NA	NA	NA	NA	NA	chr3:53190509-53190764	N_Shore							TRUE		3:53189776-53190273	Unclassified_Cell_type_specific	chr3:53189625-53190715	ClassB	chr3:53190509-53190764*N_Shore	2
cg09609116	-10.7595	-4.1035	5.34602e-27	4.71685e-24	0.039265	0.00805723	0.408639	0.0156866	0.369374	0.369955	chr4	124410274	+	cg09609116		NA	NA	NA	NA	NA		OpenSea							NA				chr4:124410145-124410655	ClassD		NA
cg08905910	10.7572	3.48149	5.4828e-27	4.8311e-24	0.945798	0.00629283	0.608993	0.0891044	-0.336805	-0.335197	chr7	42014753	+	cg08905910		NA	NA	NA	NA	NA		OpenSea	GLI3	NM_000168	Body				NA				chr7:42014740-42015070	ClassC		NA
cg26853393	10.7528	3.09573	5.74886e-27	5.05209e-24	0.953204	0.00494818	0.704465	0.0405702	-0.248739	-0.248119	chr5	15948674	+	cg26853393		NA	NA	NA	NA	NA		OpenSea							NA					ClassD		NA
cg12984402	10.7455	3.07624	6.22328e-27	5.46177e-24	0.954228	0.00411213	0.710884	0.0569136	-0.243344	-0.241794	chr22	30976107	-	cg12984402		NA	NA	NA	NA	NA		OpenSea	PES1;PES1;PES1;PES1	NM_001282328;NM_001282327;NM_001243225;NM_014303	Body;Body;Body;Body				NA				chr22:30975725-30976195	ClassC		NA
cg02148270	10.7418	2.55446	6.47535e-27	5.67549e-24	0.94273	0.00266149	0.737019	0.0147048	-0.205711	-0.205624	chr4	186123008	-	cg02148270		NA	NA	NA	NA	NA	chr4:186124665-186125441	N_Shore	KIAA1430	NM_020827	5'UTR				NA					ClassA	chr4:186124665-186125441*N_Shore	2
cg05540639	10.7356	4.21471	6.92731e-27	6.0636e-24	0.972846	0.00560098	0.660355	0.0704813	-0.312491	-0.311102	chr16	85352976	-	cg05540639		NA	NA	NA	NA	NA		OpenSea							NA	16:83910446-83910605				ClassD		NA
cg07460321	-10.7302	-3.34394	7.3436e-27	6.41949e-24	0.0347087	0.00479336	0.26735	0.0455892	0.232641	0.231628	chr14	102154032	+	cg07460321	rs114226262	0.026499	NA	NA	NA	NA		OpenSea							NA					ClassD		NA
cg14928569	10.7267	3.26711	7.62758e-27	6.65896e-24	0.958202	0.00531461	0.705069	0.0326307	-0.253133	-0.252865	chr11	46701640	+	cg14928569		NA	NA	NA	NA	NA		OpenSea	ARHGAP1	NM_004308	Body				NA				chr11:46701485-46701875	ClassC		NA
cg11197486	10.7244	3.76582	7.82313e-27	6.82069e-24	0.960313	0.00559657	0.639233	0.0919832	-0.32108	-0.318754	chr17	76820132	+	cg11197486		NA	NA	NA	NA	NA		OpenSea	USP36	NM_025090	Body				NA		17:76819618-76820379	Gene_Associated_Cell_type_specific		ClassC		NA
cg27252970	10.7242	3.49605	7.83426e-27	6.82142e-24	0.968174	0.00492387	0.730117	0.0420133	-0.238057	-0.237286	chr2	220348312	-	cg27252970		NA	NA	NA	NA	NA	chr2:220348955-220349784	N_Shore	SPEG	NM_005876	Body				NA	2:220056498-220056976			chr2:220347905-220348755	ClassA	chr2:220348955-220349784*N_Shore	4
cg12515371	10.723	3.61934	7.94146e-27	6.89664e-24	0.92867	0.00851439	0.515406	0.100862	-0.413264	-0.413289	chr8	145721996	+	cg12515371		NA	NA	NA	NA	NA	chr8:145725460-145726707	N_Shelf	PPP1R16A	NM_032902	TSS200				NA					ClassA	chr8:145725460-145726707*N_Shelf	6
cg21972575	-10.7213	-2.65175	8.08885e-27	7.01544e-24	0.0874504	0.00551189	0.375725	0.0270708	0.288275	0.288195	chr12	52225604	-	cg21972575		NA	NA	NA	NA	NA		OpenSea	FIGNL2;FIGNL2	NM_001013690;NM_001013690	5'UTR;1stExon				NA				chr12:52225340-52225610	ClassC		NA
cg07564450	10.7205	3.81069	8.15417e-27	7.05223e-24	0.955859	0.00881348	0.609802	0.0293812	-0.346057	-0.346422	chr19	17391065	+	cg07564450		NA	NA	NA	NA	NA	chr19:17392383-17393775	N_Shore	ANKLE1;ANKLE1;ANKLE1;ANKLE1;ANKLE1	NM_001278445;NM_152363;NM_001278443;NM_001278444;NR_103530	TSS1500;TSS1500;TSS1500;TSS1500;TSS1500				NA					ClassA	chr19:17392383-17393775*N_Shore	7
cg13990960	-10.7206	-3.82967	8.14526e-27	7.05223e-24	0.0289955	0.00359948	0.302195	0.104745	0.2732	0.268044	chr7	57483673	-	cg13990960		NA	NA	NA	NA	NA	chr7:57484168-57485070	N_Shore							NA				chr7:57483565-57483855	ClassB	chr7:57484168-57485070*N_Shore	3
cg26401883	10.7204	3.4655	8.1632e-27	7.05223e-24	0.958226	0.00576131	0.674894	0.0624568	-0.283332	-0.282035	chr14	75475623	-	cg26401883		NA	NA	NA	NA	NA		OpenSea	EIF2B2	NM_014239	Body				NA					ClassC		NA
cg00417652	10.7186	3.02471	8.32476e-27	7.18244e-24	0.942225	0.00657795	0.668046	0.017796	-0.274178	-0.274318	chr3	105888012	-	cg00417652		NA	NA	NA	NA	NA		OpenSea							NA				chr3:105887880-105888175	ClassD		NA
cg18825964	-10.7171	-3.11939	8.46196e-27	7.29132e-24	0.0430006	0.00550979	0.279617	0.00912863	0.236616	0.236825	chr14	24527298	-	cg18825964		NA	NA	NA	NA	NA		OpenSea	LRRC16B	NM_138360	Body				NA		14:24526536-24528211	Unclassified	chr14:24527060-24527495	ClassC		NA
cg26145442	-10.7106	-3.02135	9.07307e-27	7.79761e-24	0.0409835	0.00441678	0.257198	0.0273103	0.216215	0.215919	chr8	103918769	+	cg26145442		NA	NA	NA	NA	NA		OpenSea	AZIN1-AS1;AZIN1-AS1	NR_126339;NR_126338	Body;Body		chr8:103918538-103918538		NA				chr8:103918545-103918815	ClassC		NA
cg19009051	10.7104	3.11597	9.09915e-27	7.80989e-24	0.956512	0.00280292	0.714734	0.0730004	-0.241777	-0.23899	chr10	123722893	-	cg19009051		NA	NA	NA	NA	NA		OpenSea	NSMCE4A;NSMCE4A	NM_001167865;NM_017615	Body;Body				NA					ClassC		NA
cg13997975	-10.7043	-4.59736	9.71955e-27	8.33159e-24	0.0225429	0.00304426	0.364801	0.161589	0.342258	0.334297	chr10	77158502	+	cg13997975		NA	NA	NA	NA	NA	chr10:77155128-77169600	Island	ZNF503	NM_032772	3'UTR				NA	10:76828340-76830392	10:77158450-77158655	Unclassified_Cell_type_specific	chr10:77158305-77159910	ClassA	chr10:77155128-77169600*Island	76
cg20777390	10.7038	2.74683	9.76737e-27	8.36177e-24	0.938743	0.00394912	0.695061	0.038021	-0.243682	-0.243102	chr12	123587316	+	cg20777390		NA	NA	NA	NA	NA		OpenSea	PITPNM2	NM_020845	5'UTR				TRUE				chr12:123587100-123587610	ClassC		NA
cg02451691	10.6961	3.1045	1.06101e-26	9.05977e-24	0.941568	0.00689342	0.653259	0.000690221	-0.288308	-0.288615	chr6	105721586	+	cg02451691		NA	NA	NA	NA	NA		OpenSea							TRUE				chr6:105721485-105721850	ClassD		NA
cg06717615	-10.6942	-3.45843	1.08379e-26	9.23049e-24	0.0641107	0.0106337	0.427227	0.0121837	0.363116	0.363667	chr13	32786764	+	cg06717615		NA	NA	NA	NA	NA		OpenSea	FRY	NM_023037	Body				TRUE				chr13:32786680-32786895	ClassC		NA
cg20042662	10.6942	4.37564	1.08331e-26	9.23049e-24	0.977311	0.00389439	0.672297	0.111945	-0.305014	-0.300208	chr8	143535580	+	cg20042662		NA	NA	NA	NA	NA	chr8:143535484-143535892	Island							TRUE	8:143532582-143532832			chr8:143535500-143536415	ClassB	chr8:143535484-143535892*Island	5
cg02037718	10.6939	2.87943	1.08758e-26	9.25093e-24	0.691191	0.0226576	0.233524	0.00272841	-0.457667	-0.45802	chr12	15787659	+	cg02037718		NA	NA	NA	NA	NA		OpenSea	EPS8	NM_004447	Body				NA					ClassC		NA
cg03261682	10.6911	3.31347	1.11997e-26	9.51419e-24	0.932492	0.00724058	0.581516	0.077477	-0.350976	-0.350228	chr10	6233757	-	cg03261682		NA	NA	NA	NA	NA		OpenSea	PFKFB3	NM_001145443	Body				TRUE	10:6273608-6273855				ClassC		NA
cg07012926	10.6883	2.92651	1.15524e-26	9.80129e-24	0.332147	0.024949	0.0613107	0.000788007	-0.270836	-0.270489	chr5	151304488	+	cg07012926		NA	NA	NA	NA	NA	chr5:151304226-151304824	Island	GLRA1;GLRA1	NM_000171;NM_001146040	TSS200;TSS200				TRUE					ClassA	chr5:151304226-151304824*Island	8
cg10208802	-10.6839	-3.44444	1.21019e-26	1.02544e-23	0.0671047	0.0108724	0.436873	0.00728537	0.369768	0.370345	chr1	162441162	-	cg10208802		NA	NA	NA	NA	NA		OpenSea							NA					ClassD		NA
cg11475555	10.6775	3.17295	1.29728e-26	1.09642e-23	0.95828	0.00506057	0.718532	0.0348632	-0.239748	-0.239313	chr17	3461450	+	cg11475555		NA	NA	NA	NA	NA		OpenSea	TRPV3	NM_145068	TSS200				TRUE				chr17:3461385-3461610	ClassC		NA
cg00714975	-10.674	-3.24305	1.3469e-26	1.13691e-23	0.0543912	0.0072651	0.351113	0.0204347	0.296722	0.296946	chr7	64770405	+	cg00714975		NA	NA	NA	NA	NA		OpenSea							NA					ClassD		NA
cg20112311	-10.6731	-3.06151	1.36055e-26	1.14697e-23	0.0755667	0.00906712	0.40432	0.00173164	0.328753	0.329129	chr4	15480407	+	cg20112311		NA	NA	NA	NA	NA		OpenSea	CC2D2A;CC2D2A;CC2D2A	NM_020785;NM_001164720;NM_001080522	Body;Body;Body				NA		4:15480193-15481242	Unclassified		ClassC		NA
cg02023138	-10.6702	-5.01788	1.40343e-26	1.18162e-23	0.0373718	0.0101803	0.54964	0.0287454	0.512268	0.513409	chr12	51701979	-	cg02023138		NA	NA	NA	NA	NA		OpenSea	BIN2	NM_016293	Body				TRUE					ClassC		NA
cg21303169	-10.6693	-2.6632	1.41661e-26	1.1912e-23	0.213215	0.0123181	0.631446	0.0245729	0.418231	0.418599	chr6	72114023	-	cg21303169		NA	NA	NA	NA	NA		OpenSea	MIR30A	NR_029504	TSS1500				TRUE				chr6:72113865-72114250	ClassC		NA
cg00522450	10.6689	2.66385	1.42342e-26	1.19433e-23	0.943345	0.00349599	0.72423	0.0260986	-0.219116	-0.218809	chr1	234541778	-	cg00522450		NA	NA	NA	NA	NA		OpenSea	TARBP1	NM_005646	Body				NA					ClassC		NA
cg12255246	10.6687	2.72366	1.4256e-26	1.19433e-23	0.948407	0.00433964	0.736142	0.00435069	-0.212265	-0.212379	chr6	126119289	-	cg12255246		NA	NA	NA	NA	NA		OpenSea	NCOA7;NCOA7;NCOA7;NCOA7;NCOA7;NCOA7-AS1	NM_001199620;NM_001199619;NM_181782;NM_001122842;NM_001199621;NR_126386	5'UTR;5'UTR;5'UTR;5'UTR;5'UTR;Body				NA				chr6:126119220-126119475	ClassC		NA
cg13073814	-10.6687	-3.59217	1.42574e-26	1.19433e-23	0.0316161	0.00307317	0.28656	0.0948115	0.254944	0.250238	chr20	58946892	-	cg13073814		NA	NA	NA	NA	NA		OpenSea							NA					ClassD		NA
cg14843129	-10.6674	-4.25168	1.44666e-26	1.21033e-23	0.0353117	0.00486508	0.413239	0.14701	0.377927	0.374104	chr5	75810564	-	cg14843129	rs77135009	0.013901	NA	NA	NA	NA		OpenSea	IQGAP2	NM_006633	Body				TRUE					ClassC		NA
cg02924396	10.665	3.45585	1.48353e-26	1.23961e-23	0.926872	0.00722112	0.536244	0.0976313	-0.390628	-0.390183	chr12	52211222	-	cg02924396		NA	NA	NA	NA	NA	chr12:52214179-52216138	N_Shelf							NA				chr12:52210925-52211375	ClassA	chr12:52207896-52208873*S_Shelf	4
cg06963182	10.6621	2.73802	1.53057e-26	1.2773e-23	0.944448	0.00365224	0.717856	0.0347877	-0.226592	-0.226025	chr2	85122086	-	cg06963182		NA	NA	NA	NA	NA		OpenSea							TRUE		2:85121958-85122236	Unclassified_Cell_type_specific	chr2:85121860-85122635	ClassD		NA
cg04863507	-10.6607	-2.96836	1.55491e-26	1.29598e-23	0.109854	0.00479456	0.49128	0.0867001	0.381427	0.381361	chr6	4928752	-	cg04863507		NA	NA	NA	NA	NA		OpenSea	CDYL;CDYL;CDYL;CDYL	NM_001143971;NM_001143970;NR_026590;NM_004824	Body;Body;Body;Body				NA				chr6:4928700-4928935	ClassC		NA
cg07462808	10.6589	2.48846	1.58425e-26	1.31878e-23	0.931834	0.00276028	0.709054	0.00803281	-0.22278	-0.222786	chr22	36691114	+	cg07462808		NA	NA	NA	NA	NA		OpenSea	MYH9	NM_002473	Body	low-CpG:35020956-35021087			NA				chr22:36689905-36691195	ClassC		NA
cg01438011	10.6525	3.13691	1.69752e-26	1.41129e-23	0.937695	0.00282624	0.628853	0.0933088	-0.308842	-0.306435	chr11	46872640	+	cg01438011		NA	NA	NA	NA	NA		OpenSea	LRP4-AS1	NR_038909	Body				NA				chr11:46872505-46872790	ClassC		NA
cg06024696	10.6506	3.28134	1.73182e-26	1.43801e-23	0.966764	0.00364219	0.748183	0.0571832	-0.218581	-0.216552	chr10	64377688	-	cg06024696		NA	NA	NA	NA	NA		OpenSea	ZNF365;ZNF365	NM_199451;NM_199452	Body;5'UTR		chr10:64377429-64377429		NA				chr10:64377460-64377895	ClassC		NA
cg15962969	10.6492	3.7068	1.75805e-26	1.45613e-23	0.583515	0.0461094	0.0971475	0.00447087	-0.486367	-0.486969	chr6	138866887	+	cg15962969		NA	NA	NA	NA	NA		OpenSea	NHSL1	NM_020464	Body	low-CpG:138908496-138908826			TRUE				chr6:138866780-138867135	ClassC		NA
cg00213142	10.6457	2.94647	1.82655e-26	1.51098e-23	0.924792	0.00743909	0.615321	0.0304724	-0.309471	-0.309503	chr3	51672239	+	cg00213142		NA	NA	NA	NA	NA		OpenSea	RAD54L2	NM_015106	Body				NA		3:51671896-51672637	Unclassified		ClassC		NA
cg18376817	10.6452	2.99747	1.83518e-26	1.51623e-23	0.888548	0.00887399	0.500181	0.0631427	-0.388367	-0.388605	chr15	64438372	-	cg18376817		NA	NA	NA	NA	NA		OpenSea							TRUE		15:64438368-64438496	Unclassified_Cell_type_specific	chr15:64438285-64438735	ClassD		NA
cg24272907	-10.644	-3.98751	1.859e-26	1.53209e-23	0.0529364	0.00494669	0.470572	0.15111	0.417636	0.416381	chr12	131002918	+	cg24272907		NA	NA	NA	NA	NA		OpenSea	RIMBP2	NM_015347	TSS1500				NA					ClassC		NA
cg13037462	10.6436	3.29053	1.86713e-26	1.53688e-23	0.905297	0.0130765	0.49588	0.0273678	-0.409417	-0.410004	chr5	859700	-	cg13037462		NA	NA	NA	NA	NA		OpenSea							NA	5:912528-912742				ClassD		NA
cg17359753	10.6432	2.64091	1.87491e-26	1.54137e-23	0.540958	0.0183664	0.158986	0.00649628	-0.381972	-0.382062	chr19	40790165	-	cg17359753		NA	NA	NA	NA	NA	chr19:40790737-40791607	N_Shore	AKT2	NM_001626	5'UTR			RDMR	NA		19:40790157-40791964	Promoter_Associated	chr19:40789620-40790655	ClassA	chr19:40790737-40791607*N_Shore	6
cg13410390	10.6402	3.3571	1.93707e-26	1.5905e-23	0.932208	0.00907944	0.57432	0.0488242	-0.357888	-0.357955	chr1	155232677	-	cg13410390		NA	NA	NA	NA	NA	chr1:155231812-155232312	S_Shore	SCAMP3;CLK2;SCAMP3	NM_005698;NM_003993;NM_052837	TSS1500;3'UTR;TSS1500				NA					ClassA	chr1:155231812-155232312*S_Shore	7
cg08725655	10.6373	2.75264	1.99808e-26	1.63856e-23	0.932845	0.00439264	0.673001	0.0412667	-0.259843	-0.259271	chr10	103332271	+	cg08725655		NA	NA	NA	NA	NA	chr10:103329852-103330311	S_Shore							NA					ClassB	chr10:103329326-103329535*S_Shelf	2
cg00426382	10.6365	3.28764	2.01464e-26	1.6501e-23	0.954392	0.00673292	0.683138	0.0278933	-0.271254	-0.271253	chr3	170973243	-	cg00426382		NA	NA	NA	NA	NA		OpenSea	TNIK;TNIK;TNIK;TNIK;TNIK;TNIK;TNIK;TNIK	NM_001161560;NM_015028;NM_001161563;NM_001161562;NM_001161561;NM_001161566;NM_001161565;NM_001161564	Body;Body;Body;Body;Body;Body;Body;Body		chr3:170972971-170972971		NA		3:170972963-170973289	Unclassified_Cell_type_specific	chr3:170973065-170973675	ClassC		NA
cg01802295	10.631	3.13441	2.13718e-26	1.74831e-23	0.935813	0.00512358	0.622938	0.0801655	-0.312875	-0.311307	chr1	1477194	-	cg01802295		NA	NA	NA	NA	NA	chr1:1474962-1475220	S_Shore	SSU72;C1orf70	NM_014188;NM_001114748	3'UTR;TSS1500				NA		1:1477167-1477999	Gene_Associated_Cell_type_specific	chr1:1476965-1477215	ClassA	chr1:1476093-1476669*S_Shore	6
cg08468082	10.6297	3.01774	2.16795e-26	1.77129e-23	0.953565	0.0028502	0.714917	0.0686353	-0.238648	-0.236189	chr1	15334845	-	cg08468082		NA	NA	NA	NA	NA		OpenSea	KIAA1026;KIAA1026;KIAA1026;KIAA1026;KIAA1026	NM_001017999;NM_201628;NM_001018001;NM_015209;NM_001018000	Body;Body;Body;Body;Body				TRUE					ClassC		NA
cg03749527	10.6237	2.74161	2.31316e-26	1.8876e-23	0.929678	0.0035038	0.663258	0.0521068	-0.26642	-0.26548	chr12	68322928	-	cg03749527		NA	NA	NA	NA	NA		OpenSea	LINC01479	NR_120456	TSS200				NA				chr12:68322840-68323070	ClassC		NA
cg20206563	-10.6211	-3.09885	2.37768e-26	1.93311e-23	0.0824752	0.0101491	0.433674	0.010668	0.351199	0.351615	chr12	69308873	+	cg20206563		NA	NA	NA	NA	NA		OpenSea	CPM;CPM;CPM	NM_001874;NM_198320;NM_001005502	Body;Body;Body				NA					ClassC		NA
cg11384661	-10.6202	-3.24328	2.40009e-26	1.94894e-23	0.0621744	0.0068362	0.385737	0.069063	0.323562	0.322669	chr1	238025414	-	cg11384661		NA	NA	NA	NA	NA		OpenSea	LOC100130331	NR_027247	TSS200				NA					ClassC		NA
cg16375742	10.6199	3.09189	2.40729e-26	1.95239e-23	0.924335	0.00928248	0.590309	0.00158015	-0.334026	-0.334418	chr1	94169909	+	cg16375742		NA	NA	NA	NA	NA		OpenSea	BCAR3	NM_001261408	5'UTR		chr1:94169670-94169670		NA					ClassC		NA
cg19430164	10.6153	2.83702	2.52894e-26	2.04605e-23	0.949942	0.00483582	0.727071	0.0122667	-0.222871	-0.222951	chr17	42130777	+	cg19430164		NA	NA	NA	NA	NA		OpenSea	LSM12	NM_152344	Body				TRUE				chr17:42130525-42130895	ClassC		NA
cg23509227	10.6141	2.56175	2.56376e-26	2.07169e-23	0.917836	0.00160576	0.653639	0.0423449	-0.264197	-0.263596	chr8	123948488	+	cg23509227	rs16897774	0.027945	NA	NA	NA	NA		OpenSea	ZHX2	NM_014943	5'UTR				NA				chr8:123948385-123948635	ClassC		NA
cg25924192	-10.6135	-2.88401	2.57932e-26	2.08173e-23	0.0455594	0.00417201	0.260747	0.0356446	0.215188	0.214532	chr3	83996001	+	cg25924192		NA	NA	NA	NA	NA		OpenSea							NA					ClassD		NA
cg10454187	10.6035	3.30195	2.86979e-26	2.31053e-23	0.961466	0.00214277	0.712464	0.0917339	-0.249002	-0.244568	chr16	1451554	+	cg10454187		NA	NA	NA	NA	NA	chr16:1449295-1449545	S_Shelf	UNKL	NM_001037125	Body				NA	16:1391440-1391713			chr16:1451445-1451675	ClassA	chr16:1449295-1449545*S_Shelf	4
cg02656574	10.6004	3.16854	2.96707e-26	2.38596e-23	0.948653	0.00723632	0.674165	0.00348131	-0.274488	-0.27482	chr6	149232746	-	cg02656574		NA	NA	NA	NA	NA		OpenSea	UST	NM_005715	Body				NA					ClassC		NA
cg10905418	-10.5982	-3.07287	3.03661e-26	2.43891e-23	0.0759208	0.00594463	0.409327	0.0778217	0.333407	0.332421	chr5	153923134	+	cg10905418		NA	NA	NA	NA	NA		OpenSea							NA				chr5:153922965-153923250	ClassD		NA
cg14720773	10.5927	3.37576	3.22148e-26	2.58426e-23	0.933626	0.0100981	0.577108	0.0383481	-0.356517	-0.356779	chr17	17603531	+	cg14720773		NA	NA	NA	NA	NA	chr17:17603583-17604147	N_Shore	RAI1	NM_030665	5'UTR				TRUE				chr17:17602905-17603995	ClassA	chr17:17603583-17604147*N_Shore	1
cg07033494	-10.5876	-3.81673	3.40299e-26	2.72328e-23	0.0541599	0.0103985	0.443147	0.0145812	0.388987	0.389671	chr11	12309299	-	cg07033494		NA	NA	NA	NA	NA		OpenSea	MICALCL	NM_032867	5'UTR				TRUE				chr11:12308925-12309415	ClassC		NA
cg17654107	10.5844	3.33605	3.52191e-26	2.81504e-23	0.958204	0.00557089	0.694171	0.0551432	-0.264033	-0.262887	chr7	98869768	-	cg17654107		NA	NA	NA	NA	NA		OpenSea	MYH16	NR_002147	TSS1500				NA					ClassC		NA
cg22416916	10.5828	3.61456	3.58018e-26	2.85817e-23	0.972309	0.00449893	0.741561	0.05109	-0.230748	-0.229346	chr6	160542770	-	cg22416916		NA	NA	NA	NA	NA		OpenSea	SLC22A1;SLC22A1	NM_153187;NM_003057	TSS200;TSS200				NA				chr6:160542665-160543035	ClassC		NA
cg13222851	10.5802	2.56824	3.68187e-26	2.93582e-23	0.940265	0.00357048	0.726548	0.00926867	-0.213717	-0.213744	chr12	69353652	-	cg13222851		NA	NA	NA	NA	NA		OpenSea	CPM	NM_001874	5'UTR				TRUE					ClassC		NA
cg00680696	10.578	2.56148	3.76719e-26	3.00024e-23	0.912473	0.00495667	0.638674	0.0147605	-0.273799	-0.273827	chr2	220360817	+	cg00680696		NA	NA	NA	NA	NA	chr2:220361462-220363254	N_Shore							TRUE		2:220360105-220361182	Unclassified	chr2:220360805-220360955	ClassA	chr2:220361462-220363254*N_Shore	7
cg16523696	10.5768	2.85246	3.81684e-26	3.03613e-23	0.953657	0.00418058	0.740431	0.0252924	-0.213226	-0.212968	chr4	139565797	+	cg16523696		NA	NA	NA	NA	NA		OpenSea							NA					ClassD		NA
cg08002500	-10.5757	-2.93885	3.86153e-26	3.06799e-23	0.0561206	0.00585203	0.312842	0.0351906	0.256722	0.256389	chr15	70147186	-	cg08002500		NA	NA	NA	NA	NA		OpenSea							TRUE				chr15:70146800-70147575	ClassD		NA
cg08467539	10.5711	2.79771	4.05543e-26	3.21819e-23	0.948653	0.00313372	0.725465	0.0488039	-0.223188	-0.221896	chr21	19164372	-	cg08467539		NA	NA	NA	NA	NA		OpenSea	C21orf91;C21orf91;C21orf91;C21orf91-OT1;C21orf91-OT1	NM_017447;NM_001100420;NM_001100421;NR_038871;NR_038870	3'UTR;3'UTR;3'UTR;Body;Body				NA					ClassC		NA
cg07409643	10.5628	3.52629	4.43239e-26	3.50474e-23	0.964645	0.00279612	0.698439	0.102918	-0.266205	-0.261141	chr6	33419766	+	cg07409643		NA	NA	NA	NA	NA	chr6:33422046-33422530	N_Shelf	SYNGAP1	NM_006772	3'UTR				NA				chr6:33419565-33420135	ClassA	chr6:33422046-33422530*N_Shelf	15
cg11048758	10.5594	2.53741	4.59539e-26	3.62929e-23	0.927343	0.00288635	0.687088	0.0298299	-0.240255	-0.239906	chr20	30313782	-	cg11048758		NA	NA	NA	NA	NA	chr20:30311065-30311872	S_Shore							NA				chr20:30313525-30313815	ClassB	chr20:30310503-30310707*S_Shelf	1
cg12929123	10.556	2.57714	4.76567e-26	3.75929e-23	0.942426	0.00240367	0.732355	0.0319276	-0.21007	-0.2095	chr9	136035279	+	cg12929123		NA	NA	NA	NA	NA	chr9:136038416-136039577	N_Shelf	GBGT1;GBGT1;GBGT1;GBGT1;GBGT1	NM_021996;NM_001282632;NM_001282629;NM_001288573;NM_001288572	Body;Body;Body;5'UTR;5'UTR				NA					ClassA	chr9:136038416-136039577*N_Shelf	1
cg00556716	10.5548	3.69565	4.82899e-26	3.80471e-23	0.928246	0.012351	0.502177	0.0599085	-0.426069	-0.426739	chr4	107159949	+	cg00556716		NA	NA	NA	NA	NA		OpenSea	TBCK;TBCK;TBCK;TBCK;TBCK	NM_001290768;NM_001163437;NM_033115;NM_001163435;NM_001163436	Body;Body;Body;Body;Body				NA					ClassC		NA
cg06460189	10.5525	2.74727	4.94377e-26	3.89052e-23	0.942503	0.00501055	0.709966	0.00879654	-0.232537	-0.232653	chr16	81740096	-	cg06460189		NA	NA	NA	NA	NA		OpenSea	CMIP;CMIP	NM_030629;NM_198390	Body;Body				TRUE					ClassC		NA
cg17868052	-10.5514	-2.69637	5.00479e-26	3.93386e-23	0.206487	0.0148218	0.627343	0.0125041	0.420856	0.421182	chr6	18307649	+	cg17868052		NA	NA	NA	NA	NA		OpenSea							TRUE				chr6:18307300-18307675	ClassD		NA
cg16451872	10.5488	3.07902	5.14393e-26	4.03844e-23	0.53449	0.0186426	0.122082	0.0369796	-0.412408	-0.414889	chr15	25684818	-	cg16451872		NA	NA	NA	NA	NA	chr15:25683348-25684415	S_Shore	UBE3A	NM_130839	TSS1500				NA				chr15:25684080-25685030	ClassA	chr15:25683348-25684415*S_Shore	9
cg08198861	10.5452	3.39839	5.34741e-26	4.19322e-23	0.949667	0.00539085	0.639997	0.0891515	-0.30967	-0.307409	chr8	71485402	-	cg08198861		NA	NA	NA	NA	NA		OpenSea							NA					ClassD		NA
cg03986957	-10.545	-2.99756	5.35869e-26	4.19711e-23	0.0752317	0.00565295	0.39447	0.0721131	0.319238	0.318229	chr20	19026448	-	cg03986957	rs13433090	0.014548	NA	NA	NA	NA		OpenSea							NA					ClassD		NA
cg14472365	-10.5408	-4.26982	5.60226e-26	4.38269e-23	0.0342421	0.00689462	0.404244	0.0941549	0.370002	0.368712	chr16	26066384	-	cg14472365		NA	NA	NA	NA	NA		OpenSea	HS3ST4	NM_006040	Body		chr16:26066273-26066273		NA					ClassC		NA
cg09667721	10.5379	2.95713	5.77611e-26	4.51337e-23	0.36214	0.00817864	0.0699364	0.0232563	-0.292203	-0.29399	chr11	126080928	-	cg09667721		NA	NA	NA	NA	NA	chr11:126081369-126082028	N_Shore	FAM118B;RPUSD4;RPUSD4	NM_024556;NM_001144827;NM_032795	TSS1500;Body;Body				NA	11:125585981-125587230	11:126080920-126082559	Promoter_Associated	chr11:126080845-126081395	ClassA	chr11:126081369-126082028*N_Shore	8
cg10499396	10.5373	3.58243	5.81531e-26	4.53865e-23	0.945383	0.00498118	0.589134	0.117522	-0.356249	-0.35379	chr5	102742936	-	cg10499396		NA	NA	NA	NA	NA		OpenSea							NA					ClassD		NA
cg25728199	-10.536	-2.89	5.89327e-26	4.59408e-23	0.0806147	0.00888115	0.392918	0.00598546	0.312303	0.312611	chr14	76603137	-	cg25728199		NA	NA	NA	NA	NA	chr14:76604999-76605268	N_Shore							NA				chr14:76602805-76603975	ClassB	chr14:76604999-76605268*N_Shore	3
cg22704162	10.5318	2.61263	6.16491e-26	4.80019e-23	0.285752	0.0150233	0.0613652	0.00230888	-0.224386	-0.224225	chr2	184214160	-	cg22704162		NA	NA	NA	NA	NA		OpenSea							NA				chr2:184213980-184214250	ClassD		NA
cg02620147	-10.5243	-3.47286	6.67894e-26	5.18824e-23	0.0946304	0.00998318	0.535342	0.102125	0.440712	0.441827	chr8	26726143	-	cg02620147		NA	NA	NA	NA	NA	chr8:26721642-26724566	S_Shore							NA					ClassB	chr8:26721642-26724566*S_Shore	6
cg14614094	10.5229	2.72826	6.77856e-26	5.25946e-23	0.875289	0.00906071	0.514819	0.0321731	-0.36047	-0.360652	chr9	133567903	+	cg14614094		NA	NA	NA	NA	NA	chr9:133569082-133569451	N_Shore	EXOSC2	NM_014285	TSS1500				NA	9:132557429-132557909	9:133567603-133568233	Unclassified_Cell_type_specific	chr9:133567800-133568095	ClassA	chr9:133569082-133569451*N_Shore	9
cg08749351	10.5226	2.68663	6.79732e-26	5.26784e-23	0.921053	0.00625502	0.644941	0.0032662	-0.276113	-0.276281	chr17	76899423	-	cg08749351		NA	NA	NA	NA	NA	chr17:76897078-76897298	S_Shelf	TIMP2	NM_003255	Body				TRUE				chr17:76899145-76899895	ClassA	chr17:76897078-76897298*S_Shelf	8
cg12467025	10.5224	3.1486	6.80883e-26	5.2706e-23	0.39829	0.0201323	0.0712408	0.023488	-0.327049	-0.328739	chr16	66865112	-	cg12467025		NA	NA	NA	NA	NA	chr16:66864407-66864991	S_Shore	NAE1;NAE1;NAE1;NAE1	NM_001018159;NM_003905;NM_001286500;NM_001018160	TSS1500;TSS1500;TSS1500;TSS1500				NA		16:66864184-66865559	Promoter_Associated		ClassA	chr16:66864407-66864991*S_Shore	7
cg19962349	10.5204	2.86753	6.95646e-26	5.37859e-23	0.952942	0.00457572	0.735438	0.02384	-0.217503	-0.217321	chr5	43534107	+	cg19962349		NA	NA	NA	NA	NA		OpenSea	PAIP1;PAIP1;PAIP1	NM_183323;NM_006451;NM_182789	Body;Body;Body				NA				chr5:43533685-43534130	ClassC		NA
cg05666820	10.5188	4.73138	7.07534e-26	5.46413e-23	0.965505	0.00883587	0.518914	0.0759052	-0.446591	-0.44717	chr7	72848703	+	cg05666820		NA	NA	NA	NA	NA	chr7:72847933-72850032	Island	FZD9	NM_003508	1stExon				NA	7:72485870-72487968	7:72847767-72848786	Unclassified	chr7:72848185-72848770	ClassA	chr7:72847933-72850032*Island	8
cg13485335	10.5156	4.77448	7.3181e-26	5.64504e-23	0.944003	0.0101345	0.389946	0.156267	-0.554057	-0.560653	chr11	120161548	+	cg13485335		NA	NA	NA	NA	NA		OpenSea	POU2F3	NM_014352	Body				TRUE					ClassC		NA
cg21667470	-10.5134	-4.65561	7.49715e-26	5.77643e-23	0.111938	0.0264391	0.755183	0.0491562	0.643246	0.646935	chr4	15716937	+	cg21667470		NA	NA	NA	NA	NA		OpenSea	BST1	NM_004334	Body				NA					ClassC		NA
cg21158528	10.5093	2.91793	7.82391e-26	6.0142e-23	0.95545	0.00365901	0.738483	0.0480541	-0.216967	-0.215638	chr1	211501629	+	cg21158528		NA	NA	NA	NA	NA	chr1:211500151-211500636	S_Shore	TRAF5;TRAF5	NM_004619;NM_001033910	5'UTR;5'UTR				TRUE					ClassA	chr1:211500151-211500636*S_Shore	5
cg24475598	-10.5067	-3.28351	8.04346e-26	6.1758e-23	0.0614169	0.00931713	0.387326	0.0191563	0.325909	0.326293	chr2	221712289	+	cg24475598		NA	NA	NA	NA	NA		OpenSea							TRUE				chr2:221712260-221712755	ClassD		NA
cg24951402	10.5041	3.03343	8.26956e-26	6.34205e-23	0.956235	0.00512919	0.728512	0.00457239	-0.227723	-0.227945	chr17	78844199	-	cg24951402		NA	NA	NA	NA	NA		OpenSea	RPTOR;RPTOR	NM_020761;NM_001163034	Body;Body		chr17:78844194-78844194		NA					ClassC		NA
cg02725675	10.5015	2.60608	8.50004e-26	6.51128e-23	0.888876	0.00579323	0.567882	0.0357644	-0.320994	-0.320918	chr4	114067059	+	cg02725675		NA	NA	NA	NA	NA		OpenSea	ANK2;ANK2;ANK2	NM_001127493;NM_001148;NM_020977	Body;Body;Body				NA					ClassC		NA
cg19800946	10.5009	2.82395	8.55625e-26	6.54676e-23	0.94037	0.00581872	0.690903	0.00264678	-0.249467	-0.249669	chr15	74906352	-	cg19800946		NA	NA	NA	NA	NA	chr15:74906938-74908538	N_Shore	CLK3;CLK3	NM_001130028;NM_003992	TSS1500;5'UTR				NA				chr15:74905585-74906375	ClassA	chr15:74906938-74908538*N_Shore	4
cg19491653	-10.5006	-3.31896	8.57918e-26	6.55674e-23	0.0648777	0.00835944	0.408132	0.056772	0.343254	0.343036	chr19	21976731	-	cg19491653		NA	NA	NA	NA	NA		OpenSea					chr19:21976448-21976448		NA					ClassD		NA
cg03927812	10.4989	2.79497	8.73718e-26	6.6698e-23	0.953617	0.00441588	0.748018	0.0186576	-0.205599	-0.205515	chr11	130271903	-	cg03927812		NA	NA	NA	NA	NA		OpenSea							TRUE	11:129776904-129777151				ClassD		NA
cg02153806	-10.4965	-3.06008	8.9627e-26	6.83408e-23	0.0428441	0.00469171	0.272	0.0431176	0.229156	0.228269	chr7	96641232	-	cg02153806		NA	NA	NA	NA	NA		OpenSea	DLX6-AS1	NR_015448	Body				NA					ClassC		NA
cg24514391	-10.4949	-2.48479	9.11991e-26	6.94596e-23	0.0872834	0.00381123	0.348655	0.0219672	0.261372	0.261268	chr1	20518904	+	cg24514391		NA	NA	NA	NA	NA		OpenSea	UBXN10	NM_152376	3'UTR				NA				chr1:20518825-20519235	ClassC		NA
cg10917293	-10.492	-2.87429	9.39726e-26	7.14898e-23	0.130817	0.00571116	0.524119	0.0808636	0.393302	0.393704	chr12	3841539	+	cg10917293		NA	NA	NA	NA	NA		OpenSea	EFCAB4B;EFCAB4B;EFCAB4B	NM_001144959;NM_032680;NM_001144958	5'UTR;5'UTR;5'UTR				TRUE					ClassC		NA
cg18878730	-10.4918	-3.06937	9.41832e-26	7.15679e-23	0.0461032	0.00585141	0.287862	0.0291656	0.241759	0.241572	chr7	9810153	-	cg18878730		NA	NA	NA	NA	NA		OpenSea							NA					ClassD		NA
cg12265929	10.4905	2.49248	9.55303e-26	7.25084e-23	0.937184	0.00209899	0.725807	0.0263666	-0.211377	-0.211006	chr12	110252804	+	cg12265929		NA	NA	NA	NA	NA		OpenSea	TRPV4;TRPV4;TRPV4;TRPV4;TRPV4	NM_001177433;NM_001177428;NM_147204;NM_001177431;NM_021625	TSS200;TSS200;TSS200;TSS1500;5'UTR				NA				chr12:110252485-110252915	ClassC		NA
cg01520080	10.4885	2.98415	9.76158e-26	7.39219e-23	0.95276	0.00461974	0.717818	0.0457367	-0.234942	-0.233971	chr20	39871628	-	cg01520080		NA	NA	NA	NA	NA		OpenSea	ZHX3	NM_015035	5'UTR				NA				chr20:39871100-39871670	ClassC		NA
cg20525258	10.4881	2.88203	9.79884e-26	7.41194e-23	0.951651	0.00319706	0.726093	0.0554104	-0.225558	-0.223873	chr17	7088478	-	cg20525258		NA	NA	NA	NA	NA		OpenSea							NA				chr17:7088385-7088655	ClassD		NA
cg16285426	-10.488	-3.22966	9.81087e-26	7.41258e-23	0.250552	0.018301	0.754618	0.068407	0.504066	0.507679	chr5	148336254	+	cg16285426		NA	NA	NA	NA	NA		OpenSea							NA				chr5:148336105-148336515	ClassD		NA
cg15966610	-10.4838	-2.57092	1.0257e-25	7.732e-23	0.108345	0.00645972	0.419022	0.020979	0.310676	0.310735	chr8	79718206	+	cg15966610		NA	NA	NA	NA	NA	chr8:79716681-79717403	S_Shore	IL7	NM_000880	TSS1500			RDMR	NA				chr8:79718200-79718595	ClassA	chr8:79716681-79717403*S_Shore	8
cg05449646	10.4824	3.07781	1.04031e-25	7.83322e-23	0.936747	0.00569677	0.636071	0.0709812	-0.300675	-0.299351	chr12	123625967	+	cg05449646		NA	NA	NA	NA	NA		OpenSea					chr12:123625857-123625857		TRUE					ClassD		NA
cg21986629	-10.482	-2.83459	1.04519e-25	7.86101e-23	0.0790893	0.00698736	0.379651	0.0413147	0.300561	0.300334	chr3	13220968	-	cg21986629		NA	NA	NA	NA	NA		OpenSea							NA				chr3:13220825-13221050	ClassD		NA
cg07151541	-10.4799	-2.7862	1.0681e-25	8.02422e-23	0.464772	0.0230502	0.856392	0.0189664	0.391621	0.392193	chr19	11692272	-	cg07151541		NA	NA	NA	NA	NA	chr19:11689417-11689768	S_Shelf							NA				chr19:11691540-11692275	ClassB	chr19:11689417-11689768*S_Shelf	1
cg02043697	10.4795	3.02839	1.07342e-25	8.0551e-23	0.945763	0.0013347	0.678126	0.087259	-0.267637	-0.264478	chr12	132269737	+	cg02043697		NA	NA	NA	NA	NA		OpenSea	SFRS8	NM_004592	Body				TRUE	12:130835561-130835691			chr12:132269600-132269775	ClassC		NA
cg01288210	10.4785	2.52326	1.08494e-25	8.13235e-23	0.926723	0.00416024	0.687707	0.00918375	-0.239016	-0.239059	chr5	176958346	+	cg01288210		NA	NA	NA	NA	NA	chr5:176958301-176958517	Island	FAM193B;FAM193B	NM_019057;NR_024019	Body;Body				NA					ClassA	chr5:176958301-176958517*Island	3
cg23992143	10.4775	3.50908	1.096e-25	8.20596e-23	0.351698	0.0328457	0.0465105	0.0147232	-0.305188	-0.30581	chr6	126399698	+	cg23992143		NA	NA	NA	NA	NA		OpenSea							NA				chr6:126399600-126399855	ClassD		NA
cg06876872	10.4766	3.24573	1.10639e-25	8.26512e-23	0.95193	0.00593061	0.67583	0.0606735	-0.2761	-0.274856	chr1	202110290	-	cg06876872		NA	NA	NA	NA	NA	chr1:202113151-202114143	N_Shelf	ARL8A	NM_138795	Body				NA				chr1:202109865-202110415	ClassA	chr1:202113151-202114143*N_Shelf	1
cg17727784	-10.4766	-3.71337	1.1064e-25	8.26512e-23	0.0677392	0.00796861	0.487185	0.1238	0.419446	0.419346	chr11	47211100	+	cg17727784		NA	NA	NA	NA	NA	chr11:47207188-47209176	S_Shore							NA				chr11:47210805-47211270	ClassA	chr11:47207188-47209176*S_Shore	1
cg04047186	10.4731	2.79444	1.14873e-25	8.56204e-23	0.905215	0.00810883	0.579835	0.024114	-0.32538	-0.325532	chr7	100662031	+	cg04047186		NA	NA	NA	NA	NA		OpenSea	LOC102724094;LOC102724094;MUC17;MUC12	NR_120520;NR_120519;NM_001040105;NM_001164462	TSS1500;TSS1500;TSS1500;3'UTR				NA		7:100661919-100662058	Unclassified_Cell_type_specific	chr7:100661485-100662295	ClassC		NA
cg08379517	10.4666	2.98168	1.23015e-25	9.13807e-23	0.956147	0.00538938	0.735122	0.00292574	-0.221025	-0.221249	chr19	18509505	+	cg08379517	rs12462812	0.036482	NA	NA	NA	NA		OpenSea	LRRC25	NM_145256	TSS1500				NA					ClassC		NA
cg16375762	10.4607	3.79036	1.30947e-25	9.71638e-23	0.937637	0.0118085	0.524029	0.0306239	-0.413608	-0.414334	chr2	202287373	+	cg16375762		NA	NA	NA	NA	NA		OpenSea	TRAK2	NM_015049	5'UTR				NA				chr2:202287360-202287830	ClassC		NA
cg25343331	10.4591	2.91444	1.33082e-25	9.86375e-23	0.935298	0.00492086	0.656338	0.0621557	-0.278959	-0.277734	chr6	31602739	+	cg25343331		NA	NA	NA	NA	NA	chr6:31599519-31599761	S_Shelf	BAT2	NM_080686	Body				NA					ClassA	chr6:31599519-31599761*S_Shelf	13
cg24193524	10.4549	2.77111	1.39153e-25	1.03022e-22	0.948462	0.00447839	0.72947	0.0291847	-0.218991	-0.218628	chr12	89560643	+	cg24193524		NA	NA	NA	NA	NA		OpenSea					chr12:89560213-89560213		NA					ClassD		NA
cg20785060	-10.4545	-3.24715	1.39746e-25	1.03253e-22	0.0463604	0.00182078	0.320148	0.10244	0.273787	0.269353	chr8	64606039	+	cg20785060		NA	NA	NA	NA	NA		OpenSea							NA				chr8:64605820-64606110	ClassD		NA
cg23468332	-10.4545	-3.89457	1.39776e-25	1.03253e-22	0.0479035	0.00998006	0.424622	0.0448221	0.376719	0.377093	chr4	32464318	+	cg23468332	rs78407494	0.016493	NA	NA	NA	NA		OpenSea							NA					ClassD		NA
cg20535312	10.4539	2.93069	1.40683e-25	1.03807e-22	0.94455	0.00359425	0.689154	0.0664697	-0.255396	-0.253504	chr1	174843523	+	cg20535312		NA	NA	NA	NA	NA		OpenSea	RABGAP1L;RABGAP1L;RABGAP1L;RABGAP1L;RABGAP1L	NM_001035230;NM_001243763;NM_001243763;NM_014857;NM_001243765	TSS1500;1stExon;5'UTR;Body;Body				NA				chr1:174843460-174843930	ClassC		NA
cg24790568	-10.4504	-2.39268	1.45887e-25	1.07527e-22	0.582667	0.0064347	0.879845	0.00870855	0.297178	0.297304	chr10	45475766	-	cg24790568		NA	NA	NA	NA	NA		OpenSea	C10orf10;RASSF4	NM_007021;NM_032023	TSS1500;Body				TRUE				chr10:45475725-45475995	ClassC		NA
cg20584712	10.4395	2.51822	1.63749e-25	1.20558e-22	0.940253	0.00211453	0.732643	0.0310234	-0.20761	-0.207063	chr6	31598451	-	cg20584712		NA	NA	NA	NA	NA	chr6:31599519-31599761	N_Shore	BAT2	NM_080686	Body				NA				chr6:31598400-31598695	ClassA	chr6:31599519-31599761*N_Shore	22
cg24889827	10.4349	2.7379	1.71807e-25	1.2635e-22	0.939065	0.00422197	0.697526	0.0403418	-0.241539	-0.24088	chr12	93444286	-	cg24889827		NA	NA	NA	NA	NA		OpenSea							TRUE				chr12:93444125-93444575	ClassC		NA
cg12514106	-10.4347	-3.77116	1.72188e-25	1.2649e-22	0.0839775	0.012616	0.552826	0.0863173	0.468849	0.470355	chr11	43989134	-	cg12514106		NA	NA	NA	NA	NA		OpenSea							NA				chr11:43989045-43989295	ClassD		NA
cg26520055	-10.4342	-4.45351	1.73077e-25	1.27003e-22	0.0408249	0.0072962	0.48035	0.143132	0.439525	0.439158	chr12	11635985	-	cg26520055		NA	NA	NA	NA	NA		OpenSea							NA				chr12:11635840-11636275	ClassD		NA
cg05856398	-10.4315	-3.14854	1.78059e-25	1.30356e-22	0.0450234	0.00551985	0.294649	0.045322	0.249626	0.24885	chr7	122338985	-	cg05856398	rs71574716	0.027585	NA	NA	NA	NA		OpenSea	RNF133;CADPS2;RNF133;CADPS2;CADPS2	NM_139175;NM_001009571;NM_139175;NM_001167940;NM_017954	5'UTR;Body;1stExon;Body;Body				NA					ClassC		NA
cg08515723	10.4303	3.79022	1.80242e-25	1.31677e-22	0.931997	0.0134416	0.501093	0.0178873	-0.430904	-0.431771	chr3	177256617	+	cg08515723		NA	NA	NA	NA	NA		OpenSea	LINC00578	NR_047568	Body				TRUE		3:177256461-177256622	Unclassified_Cell_type_specific		ClassC		NA
cg06728232	-10.4297	-3.33456	1.81418e-25	1.3239e-22	0.0394153	0.00339008	0.296285	0.0906175	0.25687	0.252866	chr3	172858390	-	cg06728232	rs58541331	0.038848	NA	NA	NA	NA		OpenSea	SPATA16	NM_031955	5'UTR			CDMR	NA					ClassC		NA
cg22661942	-10.4251	-3.35846	1.90483e-25	1.38853e-22	0.0430242	0.00697064	0.313712	0.0201224	0.270688	0.270903	chr7	142584347	+	cg22661942		NA	NA	NA	NA	NA		OpenSea	TRPV6	NM_018646	TSS1500				NA				chr7:142584205-142584635	ClassC		NA
cg26660461	10.4245	3.20964	1.91652e-25	1.39551e-22	0.353661	0.0325113	0.0560224	0.00839363	-0.297638	-0.297424	chr1	95155557	+	cg26660461		NA	NA	NA	NA	NA		OpenSea							TRUE					ClassC		NA
cg14308782	10.4207	3.55574	1.99524e-25	1.45123e-22	0.442435	0.0418837	0.0638391	0.0136913	-0.378596	-0.379022	chr8	59823815	+	cg14308782		NA	NA	NA	NA	NA		OpenSea	TOX	NM_014729	Body				NA				chr8:59823580-59823855	ClassC		NA
cg20327214	10.4199	3.99507	2.01076e-25	1.46092e-22	0.65328	0.0479231	0.10681	0.0171389	-0.54647	-0.548333	chr9	134298356	-	cg20327214	rs112991695	0.011899	NA	NA	NA	NA		OpenSea							NA				chr9:134297640-134298455	ClassD		NA
cg14465405	10.419	3.20437	2.03048e-25	1.47363e-22	0.951477	0.00680747	0.681892	0.00099974	-0.269585	-0.269934	chr13	50795209	+	cg14465405		NA	NA	NA	NA	NA		OpenSea	DLEU1	NR_109974	Body				NA				chr13:50795140-50795330	ClassC		NA
cg26754510	-10.4186	-3.01196	2.03996e-25	1.4789e-22	0.0397241	0.00489685	0.249444	0.0213116	0.20972	0.209631	chr6	71276074	-	cg26754510		NA	NA	NA	NA	NA	chr6:71276541-71277035	N_Shore	C6orf57	NM_145267	TSS1500				NA		6:71276005-71277150	Promoter_Associated_Cell_type_specific	chr6:71276065-71276350	ClassA	chr6:71276541-71277035*N_Shore	7
cg00341606	10.4065	2.67377	2.31473e-25	1.67443e-22	0.327487	0.0172065	0.0711258	0.00916094	-0.256362	-0.256465	chr17	17740405	+	cg00341606		NA	NA	NA	NA	NA	chr17:17739511-17740525	Island	SREBF1;SREBF1	NM_001005291;NM_004176	TSS200;TSS200				NA	17:17680200-17681265	17:17739088-17740723	Promoter_Associated	chr17:17740225-17740490	ClassA	chr17:17739511-17740525*Island	8
cg16428857	10.4047	3.39972	2.3608e-25	1.70589e-22	0.907922	0.0148801	0.485277	0.00230067	-0.422645	-0.423401	chr6	33248616	+	cg16428857		NA	NA	NA	NA	NA	chr6:33244677-33245554	S_Shelf	WDR46;WDR46	NM_005452;NM_001164267	Body;Body				NA					ClassA	chr6:33244677-33245554*S_Shelf	11
cg23079866	10.4027	3.14994	2.4097e-25	1.73933e-22	0.944866	0.00682765	0.659663	0.0368027	-0.285203	-0.285034	chr11	64936920	-	cg23079866		NA	NA	NA	NA	NA		OpenSea	SPDYC	NM_001008778	TSS1500				TRUE		11:64936919-64936962	Unclassified_Cell_type_specific	chr11:64936605-64937195	ClassC		NA
cg05030277	-10.4021	-2.48072	2.42465e-25	1.74821e-22	0.0609727	0.00264722	0.266245	0.0245998	0.205273	0.20495	chr19	51275794	-	cg05030277		NA	NA	NA	NA	NA		OpenSea							NA				chr19:51275725-51275995	ClassD		NA
cg06674440	-10.4006	-2.57544	2.46404e-25	1.77276e-22	0.435108	0.0181983	0.820975	0.0108189	0.385867	0.386063	chr1	108152369	+	cg06674440		NA	NA	NA	NA	NA		OpenSea	VAV3;VAV3	NM_001079874;NM_006113	Body;Body				NA					ClassC		NA
cg09532095	-10.4002	-4.62265	2.47329e-25	1.77748e-22	0.0287767	0.00477191	0.424189	0.168336	0.395412	0.391014	chr2	39963854	-	cg09532095		NA	NA	NA	NA	NA		OpenSea	THUMPD2;THUMPD2	NR_028102;NM_025264	Body;3'UTR				NA				chr2:39963800-39964095	ClassC		NA
cg16365424	-10.3956	-4.33425	2.59533e-25	1.86115e-22	0.0414107	0.0104788	0.460116	0.0299466	0.418705	0.419517	chr1	234700636	+	cg16365424		NA	NA	NA	NA	NA		OpenSea							TRUE				chr1:234700040-234700755	ClassD		NA
cg13026730	-10.3919	-3.98667	2.69941e-25	1.93172e-22	0.0335156	0.00393627	0.359482	0.13624	0.325966	0.320208	chr3	71804139	+	cg13026730		NA	NA	NA	NA	NA	chr3:71802560-71804209	Island	GPR27;EIF4E3;EIF4E3	NM_018971;NM_001134649;NM_173359	1stExon;TSS1500;TSS1500				NA	3:71885176-71887077			chr3:71803745-71804330	ClassA	chr3:71802560-71804209*Island	16
cg23272327	10.3919	2.97834	2.69957e-25	1.93172e-22	0.956804	0.00485435	0.737953	0.0298064	-0.218852	-0.2185	chr19	42455729	+	cg23272327		NA	NA	NA	NA	NA		OpenSea							NA		19:42455484-42456287	Unclassified		ClassD		NA
cg04216858	10.3868	2.58833	2.84808e-25	2.03141e-22	0.943897	0.00305859	0.736292	0.0311986	-0.207605	-0.20707	chr14	75447888	+	cg04216858		NA	NA	NA	NA	NA	chr14:75447511-75447779	S_Shore							TRUE				chr14:75447080-75448395	ClassB	chr14:75447511-75447779*S_Shore	2
cg13337307	10.3774	2.56833	3.14192e-25	2.23378e-22	0.927262	0.00377385	0.682191	0.0341009	-0.245071	-0.244647	chr17	40337618	-	cg13337307		NA	NA	NA	NA	NA	chr17:40335946-40336609	S_Shore	HCRT	NM_001524	TSS200				NA					ClassA	chr17:40335946-40336609*S_Shore	9
cg01957918	-10.377	-3.27712	3.15429e-25	2.24017e-22	0.0631679	0.00825048	0.394804	0.0666444	0.331636	0.33101	chr21	27106248	-	cg01957918		NA	NA	NA	NA	NA	chr21:27106814-27108211	N_Shore	ATP5J;ATP5J;ATP5J;ATP5J;GABPA;GABPA;ATP5J	NM_001003696;NM_001685;NM_001003697;NM_001003703;NM_001197297;NM_002040;NM_001003701	5'UTR;5'UTR;5'UTR;5'UTR;TSS1500;TSS1500;Body				NA					ClassA	chr21:27106814-27108211*N_Shore	6
cg10613063	10.3757	2.62241	3.19738e-25	2.26591e-22	0.948407	0.0024123	0.748194	0.0395376	-0.200214	-0.199218	chr3	135974599	+	cg10613063	rs2305265	0.025599	NA	NA	NA	NA		OpenSea	PCCB;PCCB	NM_000532;NM_001178014	Body;Body				NA				chr3:135974585-135974790	ClassC		NA
cg09132380	10.3726	2.39516	3.30346e-25	2.33859e-22	0.920674	0.00264016	0.688177	0.00823217	-0.232497	-0.232497	chr4	2141051	-	cg09132380		NA	NA	NA	NA	NA		OpenSea	POLN	NM_181808	Body				NA				chr4:2140825-2141315	ClassC		NA
cg24788987	10.3699	3.12804	3.40042e-25	2.4021e-22	0.941574	0.00780749	0.649822	0.0101514	-0.291753	-0.292092	chr17	3936349	-	cg24788987		NA	NA	NA	NA	NA		OpenSea	ZZEF1	NM_015113	Body				NA					ClassC		NA
cg12607120	10.3691	3.13267	3.42853e-25	2.41938e-22	0.958653	0.00554344	0.726923	0.00614361	-0.231729	-0.231986	chr2	122515888	+	cg12607120		NA	NA	NA	NA	NA	chr2:122512987-122513526	S_Shelf	TSN	NM_004622	Body				NA					ClassA	chr2:122512987-122513526*S_Shelf	1
cg12342753	10.3672	3.44169	3.49596e-25	2.46434e-22	0.917783	0.00485151	0.506841	0.127612	-0.410943	-0.410809	chr4	4329664	+	cg12342753		NA	NA	NA	NA	NA		OpenSea							NA	4:4380235-4380566	4:4329199-4329748	Unclassified_Cell_type_specific	chr4:4329625-4329855	ClassD		NA
cg12002807	-10.364	-2.99209	3.6135e-25	2.54448e-22	0.0882015	0.00863737	0.434462	0.0579573	0.346261	0.346104	chr13	25254251	-	cg12002807		NA	NA	NA	NA	NA	chr13:25254393-25255093	N_Shore	ATP12A;ATP12A	NM_001185085;NM_001676	TSS1500;TSS1500				NA		13:25253798-25255422	Unclassified_Cell_type_specific		ClassA	chr13:25254393-25255093*N_Shore	4
cg25135018	-10.3621	-3.18367	3.68888e-25	2.5948e-22	0.0435269	0.00297662	0.296048	0.0880322	0.252521	0.248715	chr1	154435948	-	cg25135018		NA	NA	NA	NA	NA		OpenSea	IL6R;IL6R	NM_181359;NM_000565	Body;Body				TRUE					ClassC		NA
cg04064167	-10.3619	-2.91281	3.69389e-25	2.59557e-22	0.116094	0.0114487	0.496379	0.0420091	0.380284	0.38064	chr12	74087868	+	cg04064167		NA	NA	NA	NA	NA		OpenSea							NA					ClassD		NA
cg15243610	-10.3616	-2.58447	3.70846e-25	2.6003e-22	0.309431	0.0100744	0.727793	0.0408093	0.418361	0.419393	chr18	3037629	+	cg15243610		NA	NA	NA	NA	NA		OpenSea							NA				chr18:3037425-3037695	ClassD		NA
cg27656786	10.3611	3.20251	3.72487e-25	2.60904e-22	0.900475	0.00213159	0.495835	0.117659	-0.40464	-0.404774	chr6	142677346	+	cg27656786		NA	NA	NA	NA	NA		OpenSea	GPR126;GPR126;GPR126;GPR126	NM_020455;NM_001032394;NM_198569;NM_001032395	Body;Body;Body;Body				TRUE					ClassC		NA
cg01634265	10.3609	3.63304	3.73463e-25	2.61312e-22	0.949913	0.00821016	0.605471	0.0763645	-0.344443	-0.343584	chr17	6349567	+	cg01634265		NA	NA	NA	NA	NA	chr17:6347465-6348111	S_Shore	FAM64A;FAM64A	NM_019013;NM_001195228	Body;Body				NA					ClassA	chr17:6347465-6348111*S_Shore	4
cg02004370	10.3594	2.84136	3.79418e-25	2.65198e-22	0.951929	0.00473207	0.734669	0.0231687	-0.21726	-0.217108	chr16	69362629	-	cg02004370		NA	NA	NA	NA	NA	chr16:69363597-69364835	N_Shore	PDF;COG8	NM_022341;NM_032382	3'UTR;3'UTR			CDMR	TRUE					ClassA	chr16:69363597-69364835*N_Shore	5
cg01520936	-10.3593	-3.48159	3.79821e-25	2.652e-22	0.0264264	0.0028951	0.237005	0.0826143	0.210578	0.205589	chr5	75409913	+	cg01520936		NA	NA	NA	NA	NA		OpenSea	SV2C;SV2C	NM_014979;NM_001297716	5'UTR;5'UTR				TRUE					ClassC		NA
cg08999577	10.3516	3.31091	4.11411e-25	2.86352e-22	0.959543	0.00653272	0.706959	0.000761582	-0.252585	-0.252947	chr13	106812406	+	cg08999577		NA	NA	NA	NA	NA		OpenSea							NA				chr13:106812200-106812510	ClassD		NA
cg10398217	10.3516	2.49289	4.11336e-25	2.86352e-22	0.907279	0.00487817	0.634983	0.0153857	-0.272296	-0.272314	chr19	15224914	+	cg10398217		NA	NA	NA	NA	NA	chr19:15224375-15224915	Island	SYDE1	NM_033025	3'UTR				NA				chr19:15224045-15225415	ClassA	chr19:15224375-15224915*Island	3
cg01896473	-10.3513	-2.8065	4.12935e-25	2.87111e-22	0.0636245	0.00343468	0.323733	0.0659534	0.260108	0.258401	chr8	135051797	-	cg01896473		NA	NA	NA	NA	NA		OpenSea							NA		8:135051580-135051844	Unclassified_Cell_type_specific	chr8:135051565-135051830	ClassD		NA
cg00944638	10.3495	2.8506	4.20624e-25	2.92151e-22	0.951174	0.00478129	0.729854	0.0327298	-0.22132	-0.220856	chr13	51915047	+	cg00944638		NA	NA	NA	NA	NA		OpenSea	SERPINE3	NM_001101320	TSS200				NA					ClassC		NA
cg14200470	10.3443	2.57653	4.44235e-25	3.08227e-22	0.942495	0.00421817	0.733541	0.00392931	-0.208954	-0.209052	chr9	38074955	+	cg14200470		NA	NA	NA	NA	NA		OpenSea							TRUE				chr9:38074800-38074970	ClassD		NA
cg07483589	-10.3434	-3.78394	4.48498e-25	3.10534e-22	0.0304383	0.00520371	0.30284	0.0812723	0.272402	0.269566	chr3	86529814	-	cg07483589	rs80236047	0.042969	NA	NA	NA	NA		OpenSea							NA					ClassD		NA
cg09231862	10.3434	2.5835	4.48468e-25	3.10534e-22	0.565509	0.0161568	0.178848	0.0193393	-0.386661	-0.387127	chr14	29235376	+	cg09231862		NA	NA	NA	NA	NA	chr14:29234889-29235908	Island	FOXG1	NM_005249	TSS1500			DMR	TRUE	14:28304843-28305251	14:29235341-29235430	Unclassified_Cell_type_specific	chr14:29232925-29236415	ClassA	chr14:29234889-29235908*Island	12
cg05035165	10.3396	2.811	4.66383e-25	3.22581e-22	0.941534	0.0060456	0.697326	0.00245598	-0.244207	-0.244424	chr6	113717752	+	cg05035165		NA	NA	NA	NA	NA		OpenSea							TRUE					ClassD		NA
cg15966103	-10.3378	-3.79449	4.75287e-25	3.28397e-22	0.0893366	0.0148576	0.57289	0.0905404	0.483553	0.485577	chr16	34727287	+	cg15966103	rs11861245	0.015343	NA	NA	NA	NA		OpenSea							NA				chr16:34727245-34727655	ClassD		NA
cg03115048	-10.3294	-2.85497	5.18846e-25	3.57376e-22	0.107817	0.0111391	0.465501	0.016652	0.357684	0.358046	chr1	152077402	-	cg03115048		NA	NA	NA	NA	NA	chr1:152079997-152081705	N_Shelf							NA				chr1:152077400-152077630	ClassB	chr1:152079997-152081705*N_Shelf	1
cg17772140	10.3275	3.34402	5.29091e-25	3.64054e-22	0.937754	0.00700649	0.596815	0.0898901	-0.340939	-0.339552	chr15	101782807	+	cg17772140		NA	NA	NA	NA	NA		OpenSea	CHSY1	NM_014918	Body				TRUE		15:101782412-101783316	Promoter_Associated	chr15:101782745-101783195	ClassC		NA
cg20495738	10.3249	3.55397	5.43601e-25	3.73649e-22	0.933345	0.0100523	0.545601	0.0678745	-0.387744	-0.387863	chr12	2338399	+	cg20495738		NA	NA	NA	NA	NA	chr12:2339162-2339615	N_Shore	CACNA1C;CACNA1C;CACNA1C;CACNA1C;CACNA1C;CACNA1C;CACNA1C;CACNA1C;CACNA1C;CACNA1C;CACNA1C;CACNA1C;CACNA1C;CACNA1C;CACNA1C;CACNA1C;CACNA1C;CACNA1C;CACNA1C;CACNA1C;CACNA1C;CACNA1C;CACNA1C	NM_001129844;NM_001129827;NM_001129839;NM_001129834;NM_001129841;NM_000719;NM_001129830;NM_001167625;NM_001129843;NM_001167624;NM_001129835;NM_001129837;NM_001167623;NM_001129840;NM_199460;NM_001129833;NM_001129832;NM_001129829;NM_001129846;NM_001129836;NM_001129838;NM_001129831;NM_001129842	Body;Body;Body;Body;Body;Body;Body;Body;Body;Body;Body;Body;Body;Body;Body;Body;Body;Body;Body;Body;Body;Body;Body				NA					ClassA	chr12:2339162-2339615*N_Shore	2
cg18251449	10.3155	3.08457	5.99507e-25	4.1165e-22	0.948277	0.00443362	0.681923	0.0741254	-0.266354	-0.26415	chr19	58728390	+	cg18251449		NA	NA	NA	NA	NA	chr19:58728277-58728729	Island							NA	19:63419917-63420931			chr19:58728245-58728510	ClassB	chr19:58728277-58728729*Island	4
cg20188214	10.3129	3.06659	6.1608e-25	4.22592e-22	0.948558	0.00408302	0.685606	0.0755604	-0.262953	-0.260571	chr4	890209	+	cg20188214		NA	NA	NA	NA	NA	chr4:893911-894186	N_Shelf	GAK	NM_005255	Body				NA	4:880176-880236			chr4:890100-890375	ClassA	chr4:887190-888164*S_Shelf	5
cg11831419	10.3126	3.43317	6.18212e-25	4.23616e-22	0.945185	0.0070292	0.614688	0.0817945	-0.330497	-0.329177	chr13	76392745	-	cg11831419		NA	NA	NA	NA	NA		OpenSea	LMO7;LMO7	NM_015842;NM_005358	Body;Body				TRUE					ClassC		NA
cg27366532	10.3087	2.86748	6.43593e-25	4.40552e-22	0.928866	0.00765769	0.642479	0.00675761	-0.286387	-0.286662	chr16	3843012	-	cg27366532		NA	NA	NA	NA	NA		OpenSea	CREBBP;CREBBP	NM_001079846;NM_004380	Body;Body				TRUE				chr16:3842785-3843050	ClassC		NA
cg02256049	10.3055	4.7445	6.65603e-25	4.55148e-22	0.985783	0.00348492	0.724251	0.0597687	-0.261531	-0.259856	chr11	115531001	-	cg02256049		NA	NA	NA	NA	NA	chr11:115529997-115530548	S_Shore						RDMR	NA	11:115036192-115036253			chr11:115530345-115531615	ClassB	chr11:115529997-115530548*S_Shore	6
cg11807105	10.305	3.01912	6.69115e-25	4.57078e-22	0.318738	0.00903711	0.0564393	0.0210775	-0.262299	-0.264134	chr6	28784852	+	cg11807105		NA	NA	NA	NA	NA	chr6:28781857-28782302	S_Shelf							NA	6:28892743-28892847			chr6:28784785-28785255	ClassB	chr6:28781857-28782302*S_Shelf	7
cg18552219	-10.3	-3.86606	7.04403e-25	4.80688e-22	0.0275774	0.00321726	0.29825	0.116523	0.270672	0.264006	chr18	62078118	-	cg18552219		NA	NA	NA	NA	NA		OpenSea	LOC284294	NR_033881	Body				NA				chr18:62077980-62078190	ClassC		NA
cg02813750	10.2979	3.36683	7.20514e-25	4.90672e-22	0.902036	0.0139728	0.473596	0.0577785	-0.428439	-0.429255	chr4	2798683	-	cg02813750		NA	NA	NA	NA	NA	chr4:2794494-2794875	S_Shelf	SH3BP2	NM_001122681	5'UTR				NA					ClassA	chr4:2795139-2795467*S_Shelf	3
cg24075549	10.2971	2.73707	7.26352e-25	4.9414e-22	0.951463	0.00355065	0.745531	0.0401631	-0.205932	-0.204974	chr11	36183455	+	cg24075549		NA	NA	NA	NA	NA		OpenSea	LDLRAD3;LDLRAD3;LDLRAD3	NM_001304264;NM_001304263;NM_174902	5'UTR;Body;Body				NA					ClassC		NA
cg01747862	10.2961	3.30001	7.33446e-25	4.98454e-22	0.949886	0.00371712	0.654797	0.102675	-0.295089	-0.291477	chr4	174457371	-	cg01747862		NA	NA	NA	NA	NA	chr4:174459200-174460054	N_Shore	NBLA00301	NR_003679	Body			RDMR	NA				chr4:174457185-174457495	ClassA	chr4:174459200-174460054*N_Shore	7
cg05833106	-10.2929	-3.20167	7.58618e-25	5.14505e-22	0.0599977	0.00823873	0.36833	0.0216941	0.308333	0.308627	chr5	11725221	+	cg05833106		NA	NA	NA	NA	NA		OpenSea	CTNND2;CTNND2;CTNND2	NR_109988;NM_001332;NM_001288717	Body;Body;5'UTR				NA				chr5:11725160-11725395	ClassC		NA
cg00108181	-10.2926	-3.23644	7.61213e-25	5.15737e-22	0.33572	0.0321268	0.825004	0.031208	0.489284	0.49097	chr15	78711995	+	cg00108181		NA	NA	NA	NA	NA		OpenSea							NA					ClassD		NA
cg01820374	10.2918	2.80583	7.6764e-25	5.19561e-22	0.931295	0.00552738	0.659334	0.0498377	-0.271961	-0.271227	chr12	6882083	-	cg01820374		NA	NA	NA	NA	NA	chr12:6882855-6883184	N_Shore	LAG3	NM_002286	Body				TRUE		12:6881253-6882742	Unclassified	chr12:6881085-6883715	ClassA	chr12:6882855-6883184*N_Shore	9
cg15067870	10.2868	2.99591	8.08147e-25	5.45306e-22	0.933234	0.00529447	0.635473	0.0757358	-0.297761	-0.296201	chr17	48183288	+	cg15067870		NA	NA	NA	NA	NA	chr17:48183257-48183478	Island	PDK2	NM_002611	Body				NA	17:45538273-45538442				ClassA	chr17:48183257-48183478*Island	4
cg03907138	10.2861	3.88495	8.14421e-25	5.4898e-22	0.980541	0.000998902	0.762989	0.116784	-0.217553	-0.2071	chr1	7501620	-	cg03907138		NA	NA	NA	NA	NA		OpenSea	CAMTA1	NM_015215	Body				NA					ClassC		NA
cg18242760	10.2836	2.84458	8.35843e-25	5.62276e-22	0.957868	0.00251496	0.757862	0.0566424	-0.200005	-0.197776	chr15	48429733	+	cg18242760		NA	NA	NA	NA	NA		OpenSea	SLC24A5	NM_205850	Body				NA					ClassC		NA
cg15020982	-10.2827	-3.15691	8.43404e-25	5.66787e-22	0.0677722	0.00844452	0.39264	0.0546159	0.324868	0.32456	chr4	180147555	-	cg15020982		NA	NA	NA	NA	NA		OpenSea							NA					ClassD		NA
cg10697431	-10.2791	-2.64843	8.75347e-25	5.87658e-22	0.0518633	0.00451965	0.254845	0.00489857	0.202981	0.203108	chr8	26725982	+	cg10697431		NA	NA	NA	NA	NA	chr8:26721642-26724566	S_Shore							NA					ClassB	chr8:26721642-26724566*S_Shore	6
cg22971191	-10.2742	-3.12428	9.20805e-25	6.1755e-22	0.064508	0.00820885	0.374146	0.0273537	0.309638	0.309836	chr13	103719706	+	cg22971191	rs115277646	0.01477	NA	NA	NA	NA		OpenSea	SLC10A2	NM_000452	TSS1500				TRUE					ClassC		NA
cg01460382	10.2719	3.24468	9.42885e-25	6.31719e-22	0.914427	0.00834912	0.530275	0.0929548	-0.384152	-0.383892	chr3	12947823	+	cg01460382		NA	NA	NA	NA	NA	chr3:12949699-12950025	N_Shore	IQSEC1;IQSEC1	NM_001134382;NM_014869	Body;Body				NA		3:12947491-12948067	Unclassified_Cell_type_specific	chr3:12947565-12947995	ClassA	chr3:12949699-12950025*N_Shore	2
cg26741593	-10.2691	-2.98238	9.71263e-25	6.50074e-22	0.0536423	0.00673622	0.30819	0.0135675	0.254548	0.254765	chr11	97613751	-	cg26741593		NA	NA	NA	NA	NA		OpenSea							NA					ClassD		NA
cg22009329	-10.2647	-4.09438	1.01673e-24	6.79816e-22	0.0485765	0.00928301	0.463569	0.110816	0.414993	0.414662	chr4	168096506	-	cg22009329		NA	NA	NA	NA	NA		OpenSea	SPOCK3;SPOCK3	NM_001040159;NM_016950	Body;Body				NA					ClassC		NA
cg06239752	-10.2617	-3.37378	1.04871e-24	7.00496e-22	0.0453709	0.00666408	0.329294	0.0526743	0.283923	0.283203	chr2	241119942	+	cg06239752		NA	NA	NA	NA	NA		OpenSea							NA				chr2:241119800-241120035	ClassD		NA
cg08171503	-10.2587	-3.53614	1.08173e-24	7.21825e-22	0.099676	0.0126387	0.559585	0.0949766	0.459909	0.46158	chr3	359912	-	cg08171503		NA	NA	NA	NA	NA		OpenSea	CHL1;CHL1;CHL1	NM_001253388;NM_006614;NM_001253387	TSS1500;5'UTR;5'UTR				NA					ClassC		NA
cg23752260	-10.2584	-3.58141	1.0852e-24	7.23409e-22	0.0949661	0.0115567	0.554079	0.106612	0.459113	0.460873	chr11	27602844	-	cg23752260		NA	NA	NA	NA	NA		OpenSea	BDNF-AS;BDNF-AS;BDNF-AS;BDNF-AS;BDNF-AS	NR_033314;NR_002832;NR_033315;NR_033313;NR_033312	Body;Body;Body;Body;Body				NA					ClassC		NA
cg26934480	-10.258	-4.07349	1.08894e-24	7.25176e-22	0.0440276	0.00650877	0.437277	0.13851	0.393249	0.391047	chr17	11168108	-	cg26934480		NA	NA	NA	NA	NA		OpenSea	SHISA6;SHISA6;SHISA6	NM_207386;NM_001173462;NM_001173461	Body;Body;Body				NA				chr17:11167880-11168170	ClassC		NA
cg11405216	10.2541	4.3151	1.13424e-24	7.53826e-22	0.964951	0.0059472	0.57946	0.142803	-0.38549	-0.38237	chr5	178654006	+	cg11405216		NA	NA	NA	NA	NA	chr5:178651051-178651328	S_Shelf	ADAMTS2;ADAMTS2	NM_021599;NM_014244	Body;Body				TRUE					ClassA	chr5:178651051-178651328*S_Shelf	2
cg25970356	-10.2529	-3.45449	1.14848e-24	7.62525e-22	0.0417752	0.0056286	0.32497	0.0856252	0.283195	0.280466	chr15	59514661	+	cg25970356		NA	NA	NA	NA	NA		OpenSea	MYO1E	NM_004998	Body				TRUE					ClassC		NA
cg14523221	10.2506	2.50639	1.17648e-24	7.80336e-22	0.901354	0.00604591	0.616917	0.00087673	-0.284437	-0.284563	chr17	19457908	+	cg14523221		NA	NA	NA	NA	NA		OpenSea	SLC47A1	NM_018242	Body				NA				chr17:19457700-19458055	ClassC		NA
cg05286196	10.2503	2.77146	1.18025e-24	7.82054e-22	0.951829	0.00395513	0.742605	0.0405101	-0.209224	-0.208288	chr3	12994919	+	cg05286196		NA	NA	NA	NA	NA		OpenSea	IQSEC1;IQSEC1	NM_001134382;NM_014869	Body;Body				NA	3:12969775-12969931			chr3:12994740-12995255	ClassC		NA
cg02085953	-10.2501	-2.84132	1.18235e-24	7.82659e-22	0.0453471	0.0050398	0.253173	0.0117076	0.207826	0.207939	chr2	97202260	+	cg02085953		NA	NA	NA	NA	NA	chr2:97202313-97203787	N_Shore	ARID5A	NM_212481	TSS1500				NA		2:97202196-97202767	Promoter_Associated	chr2:97202005-97202515	ClassA	chr2:97202313-97203787*N_Shore	5
cg26812232	-10.2498	-3.10297	1.1856e-24	7.84031e-22	0.09423	0.0117709	0.470659	0.0443305	0.376429	0.376801	chr12	17863067	+	cg26812232		NA	NA	NA	NA	NA		OpenSea							NA					ClassD		NA
cg26976208	10.2495	3.45131	1.18999e-24	7.8615e-22	0.909155	0.00768127	0.479069	0.120794	-0.430086	-0.430931	chr8	106487433	-	cg26976208		NA	NA	NA	NA	NA		OpenSea	ZFPM2	NM_012082	Body				TRUE					ClassC		NA
cg25135555	-10.2473	-3.78968	1.21741e-24	8.02664e-22	0.0677936	0.0124227	0.498052	0.040483	0.430258	0.431103	chr17	9832474	-	cg25135555		NA	NA	NA	NA	NA		OpenSea	GAS7;GAS7;GAS7;GAS7	NM_201432;NM_001130831;NM_201433;NM_003644	Body;Body;Body;Body				NA		17:9831134-9832693	Unclassified_Cell_type_specific	chr17:9832240-9832515	ClassC		NA
cg04561237	-10.2458	-2.70192	1.23613e-24	8.14191e-22	0.054409	0.00542873	0.271706	0.00195822	0.217297	0.217477	chr10	126430405	+	cg04561237		NA	NA	NA	NA	NA	chr10:126431314-126433285	N_Shore	FAM53B	NM_014661	5'UTR				TRUE		10:126429063-126431200	Promoter_Associated		ClassA	chr10:126431314-126433285*N_Shore	2
cg07598385	10.2402	3.86607	1.30983e-24	8.6188e-22	0.977511	0.00349464	0.746234	0.0813813	-0.231277	-0.227084	chr16	88566483	-	cg07598385		NA	NA	NA	NA	NA	chr16:88569267-88569491	N_Shelf	ZFPM1	NM_153813	Body				NA	16:87093974-87094318	16:88566476-88566775	Unclassified_Cell_type_specific	chr16:88566340-88566575	ClassA	chr16:88564052-88564394*S_Shelf	1
cg18736928	10.2389	2.60634	1.32754e-24	8.72668e-22	0.938043	0.00446299	0.713339	0.0212114	-0.224704	-0.224587	chr2	219303519	-	cg18736928		NA	NA	NA	NA	NA		OpenSea	VIL1	NM_007127	Body				NA				chr2:219303300-219303635	ClassC		NA
cg06147368	10.2361	3.86184	1.367e-24	8.97718e-22	0.960439	0.00452861	0.621556	0.135645	-0.338883	-0.334096	chr8	11664287	+	cg06147368		NA	NA	NA	NA	NA	chr8:11665773-11666045	N_Shore	FDFT1;FDFT1;FDFT1;FDFT1;FDFT1;FDFT1;FDFT1;FDFT1;FDFT1	NM_001287749;NM_001287744;NM_001287745;NM_001287743;NM_001287742;NM_001287756;NM_004462;NM_001287747;NM_001287748	TSS1500;5'UTR;5'UTR;Body;Body;Body;Body;5'UTR;5'UTR				NA				chr8:11664060-11664315	ClassA	chr8:11665773-11666045*N_Shore	7
cg20009044	10.2352	2.42475	1.37957e-24	9.05073e-22	0.388788	0.0124161	0.105919	0.00322765	-0.282869	-0.282836	chr4	39429253	+	cg20009044		NA	NA	NA	NA	NA		OpenSea	KLB;MIR1273H	NM_175737;NR_106996	Body;Body				NA				chr4:39429160-39429310	ClassC		NA
cg09225373	-10.2302	-4.06559	1.45231e-24	9.51849e-22	0.0459328	0.0103982	0.441569	0.00486111	0.395636	0.396472	chr6	52217264	+	cg09225373		NA	NA	NA	NA	NA		OpenSea							TRUE		6:52217248-52217318	Unclassified_Cell_type_specific	chr6:52217160-52217735	ClassD		NA
cg10923561	10.2295	3.39989	1.46261e-24	9.57656e-22	0.529644	0.0254875	0.0999993	0.0396679	-0.429645	-0.433277	chr8	53319176	-	cg10923561		NA	NA	NA	NA	NA		OpenSea	ST18	NM_014682	5'UTR				TRUE				chr8:53318800-53319450	ClassC		NA
cg08170294	10.2268	2.96788	1.50395e-24	9.8375e-22	0.916558	0.0103013	0.585271	0.0175607	-0.331288	-0.331643	chr17	74134843	-	cg08170294		NA	NA	NA	NA	NA	chr17:74135922-74137802	N_Shore	FOXJ1	NM_001454	Body			RDMR	TRUE		17:74134374-74134955	Unclassified_Cell_type_specific	chr17:74133265-74135895	ClassA	chr17:74133639-74134114*S_Shore	3
cg04339462	10.2217	2.41188	1.58522e-24	1.03589e-21	0.918928	0.00147489	0.680094	0.0324492	-0.238834	-0.238407	chr14	100028196	+	cg04339462		NA	NA	NA	NA	NA		OpenSea	CCDC85C	NM_001144995	Body				TRUE				chr14:100028185-100028470	ClassC		NA
cg19506677	10.2215	4.32332	1.58818e-24	1.0368e-21	0.97353	0.00586504	0.648225	0.0986256	-0.325305	-0.322509	chr2	242878672	+	cg19506677		NA	NA	NA	NA	NA	chr2:242878602-242879154	Island							NA	2:242527169-242527993				ClassA	chr2:242878602-242879154*Island	4
cg04915791	-10.2188	-4.33574	1.63431e-24	1.06586e-21	0.0667455	0.0135793	0.584887	0.113935	0.518142	0.521405	chr4	36210705	+	cg04915791		NA	NA	NA	NA	NA		OpenSea	ARAP2	NM_015230	Body				TRUE		4:36210545-36210753	Unclassified	chr4:36210560-36210830	ClassC		NA
cg18818634	-10.2168	-2.46366	1.66673e-24	1.08594e-21	0.320706	0.00322198	0.721619	0.0408554	0.400913	0.401845	chr12	3673183	+	cg18818634		NA	NA	NA	NA	NA		OpenSea	PRMT8;PRMT8	NM_001256536;NM_019854	Body;Body				NA				chr12:3673125-3673375	ClassC		NA
cg14806614	-10.2097	-3.10724	1.79479e-24	1.16823e-21	0.0643679	0.0079645	0.371391	0.0462722	0.307024	0.306789	chr18	3008771	-	cg14806614	rs57997738	0.036056	NA	NA	NA	NA	chr18:3012547-3013173	N_Shelf	LPIN2	NM_014646	5'UTR				NA				chr18:3008565-3008830	ClassA	chr18:3012547-3013173*N_Shelf	2
cg16439780	10.2074	3.49307	1.83683e-24	1.19442e-21	0.950605	0.00561321	0.629287	0.0995307	-0.321318	-0.318752	chr12	120653838	-	cg16439780		NA	NA	NA	NA	NA	chr12:120651711-120651943	S_Shore	PXN;PXN;PXN;PXN	NM_025157;NM_002859;NM_001243756;NM_001080855	Body;Body;Body;Body				NA				chr12:120653525-120654155	ClassA	chr12:120650214-120650528*S_Shelf	7
cg17156388	10.2068	2.72373	1.84871e-24	1.20096e-21	0.945641	0.00300159	0.723429	0.0530885	-0.222213	-0.220685	chr3	129366778	-	cg17156388		NA	NA	NA	NA	NA		OpenSea	TMCC1;TMCC1;TMCC1	NM_001128224;NM_001017395;NR_033361	3'UTR;3'UTR;Body				NA					ClassC		NA
cg04197980	-10.2015	-4.14734	1.95312e-24	1.26507e-21	0.0185796	0.00370706	0.254549	0.0937319	0.23597	0.23035	chr17	11162890	+	cg04197980		NA	NA	NA	NA	NA		OpenSea	SHISA6;SHISA6;SHISA6	NM_207386;NM_001173462;NM_001173461	Body;Body;Body				NA				chr17:11162780-11162935	ClassC		NA
cg20824844	10.2011	2.90858	1.95965e-24	1.26806e-21	0.952133	0.00313966	0.723839	0.0656029	-0.228294	-0.225926	chr5	14326397	-	cg20824844	rs112149892	0.033394	NA	NA	NA	NA		OpenSea	TRIO	NM_007118	Body				NA		5:14325985-14326934	Unclassified_Cell_type_specific		ClassC		NA
cg11521318	10.2005	2.99773	1.97348e-24	1.27452e-21	0.945035	0.0031691	0.680213	0.0823692	-0.264823	-0.262027	chr22	40572844	+	cg11521318		NA	NA	NA	NA	NA		OpenSea	TNRC6B;TNRC6B;TNRC6B	NM_015088;NM_001162501;NM_001024843	TSS1500;TSS1500;Body				NA					ClassC		NA
cg01650179	10.2001	4.06039	1.97984e-24	1.27738e-21	0.937921	0.00193279	0.476915	0.17988	-0.461006	-0.462628	chr12	50612833	+	cg01650179		NA	NA	NA	NA	NA		OpenSea	LIMA1;LIMA1;LIMA1	NM_001113547;NM_001113546;NM_016357	Body;Body;Body				NA					ClassC		NA
cg10390838	10.1982	3.3332	2.02046e-24	1.30232e-21	0.954915	0.00398232	0.67415	0.0995854	-0.280765	-0.276849	chr6	149839888	-	cg10390838	rs9767369	0.0361	NA	NA	NA	NA		OpenSea	PPIL4	NM_139126	Body				NA					ClassC		NA
cg26241863	10.1961	2.58563	2.06387e-24	1.32901e-21	0.891032	0.00826078	0.577152	0.0100554	-0.31388	-0.314063	chr8	145849419	-	cg26241863		NA	NA	NA	NA	NA	chr8:145849885-145851998	N_Shore							NA	8:145820227-145820432	8:145849214-145849431	Unclassified_Cell_type_specific	chr8:145848645-145849655	ClassA	chr8:145849885-145851998*N_Shore	8
cg07982099	10.1957	2.77592	2.07141e-24	1.33257e-21	0.95436	0.00305737	0.75189	0.0498697	-0.20247	-0.200849	chr1	220165129	-	cg07982099		NA	NA	NA	NA	NA		OpenSea	RNU5F-1;EPRS	NR_002753;NM_004446	Body;Body				NA				chr1:220164880-220165130	ClassC		NA
cg05152903	10.1923	3.24643	2.14718e-24	1.37863e-21	0.917778	0.0113964	0.54204	0.0482615	-0.375738	-0.376072	chr12	10872218	+	cg05152903		NA	NA	NA	NA	NA	chr12:10875137-10876180	N_Shelf	CSDA;CSDA	NM_003651;NM_001145426	Body;Body				NA				chr12:10872140-10872390	ClassA	chr12:10875137-10876180*N_Shelf	1
cg08767412	10.1886	2.9104	2.23058e-24	1.4308e-21	0.948824	0.00561801	0.712174	0.0240074	-0.23665	-0.236584	chr1	6683652	-	cg08767412		NA	NA	NA	NA	NA	chr1:6685071-6685691	N_Shore	PHF13;THAP3	NM_153812;NM_001195753	3'UTR;TSS1500				NA				chr1:6683360-6683655	ClassA	chr1:6685071-6685691*N_Shore	6
cg17873815	10.1866	3.1012	2.27665e-24	1.45894e-21	0.953012	0.00631851	0.703189	0.0407837	-0.249823	-0.24929	chr13	98674292	-	cg17873815		NA	NA	NA	NA	NA		OpenSea	IPO5	NM_002271	3'UTR				NA					ClassC		NA
cg22255095	-10.185	-3.52749	2.31438e-24	1.48168e-21	0.0487218	0.00617176	0.373095	0.1054	0.324373	0.321539	chr20	60472331	+	cg22255095		NA	NA	NA	NA	NA	chr20:60470080-60470335	S_Shore	CDH4	NM_001794	Body			CDMR	NA					ClassA	chr20:60470080-60470335*S_Shore	3
cg23296074	-10.184	-3.59833	2.33777e-24	1.49521e-21	0.0504331	0.00900578	0.388527	0.0198465	0.338094	0.338606	chr3	98317622	-	cg23296074		NA	NA	NA	NA	NA		OpenSea							NA					ClassD		NA
cg07894669	10.183	3.2122	2.36263e-24	1.50966e-21	0.944988	0.00435723	0.646962	0.097211	-0.298025	-0.295033	chr15	59396749	+	cg07894669		NA	NA	NA	NA	NA	chr15:59397270-59397749	N_Shore	CCNB2	NM_004701	TSS1500				NA				chr15:59396685-59397095	ClassA	chr15:59397270-59397749*N_Shore	9
cg03836553	10.1827	3.28751	2.3701e-24	1.51297e-21	0.95159	0.00747421	0.670032	0.0167527	-0.281558	-0.281869	chr21	38757338	+	cg03836553		NA	NA	NA	NA	NA		OpenSea	DYRK1A	NM_101395	5'UTR				NA				chr21:38757280-38757450	ClassC		NA
cg06860466	10.1808	3.07031	2.41449e-24	1.53983e-21	0.946723	0.00514377	0.67777	0.070001	-0.268953	-0.267108	chr13	29326278	-	cg06860466		NA	NA	NA	NA	NA		OpenSea					chr13:29326195-29326195		NA					ClassD		NA
cg09305081	-10.18	-2.96075	2.43611e-24	1.55212e-21	0.0573034	0.00719109	0.320035	0.0152167	0.262731	0.262954	chr13	91828441	-	cg09305081		NA	NA	NA	NA	NA	chr13:91827249-91827719	S_Shore	LINC00379	NR_047004	Body				NA				chr13:91828345-91828755	ClassA	chr13:91827249-91827719*S_Shore	2
cg09254939	10.1782	2.63363	2.4812e-24	1.57933e-21	0.323764	0.00754303	0.0726424	0.0179407	-0.251121	-0.252117	chr19	51520259	+	cg09254939		NA	NA	NA	NA	NA	chr19:51520153-51520907	Island	KLK10;KLK10;KLK10	NM_145888;NM_001077500;NM_002776	Body;Body;Body				NA	19:56211966-56212719	19:51519504-51520941	Unclassified	chr19:51520040-51520975	ClassA	chr19:51520153-51520907*Island	4
cg12628591	-10.1744	-3.02254	2.57909e-24	1.64006e-21	0.0446931	0.00513628	0.275777	0.0480769	0.231084	0.229987	chr11	19009561	+	cg12628591		NA	NA	NA	NA	NA		OpenSea							NA				chr11:19009440-19009690	ClassD		NA
cg04718705	10.1691	2.73951	2.72518e-24	1.72633e-21	0.870431	0.0113827	0.502208	0.0201259	-0.368223	-0.368554	chr8	9450161	-	cg04718705		NA	NA	NA	NA	NA		OpenSea	TNKS	NM_003747	Body				NA		8:9449940-9450164	Unclassified_Cell_type_specific	chr8:9449800-9450350	ClassC		NA
cg00598018	-10.1678	-3.18559	2.76015e-24	1.74613e-21	0.0485484	0.00596787	0.31748	0.0625327	0.268932	0.267531	chr11	126525828	-	cg00598018		NA	NA	NA	NA	NA		OpenSea	LOC101929427;LOC101929427;KIRREL3;KIRREL3;KIRREL3	NR_120533;NR_120532;NM_032531;NM_001301097;NM_001161707	TSS200;Body;Body;Body;Body				TRUE				chr11:126525640-126525975	ClassC		NA
cg13123771	10.1678	2.73497	2.7617e-24	1.74613e-21	0.888561	0.00877411	0.545358	0.0452271	-0.343203	-0.343243	chr1	6074441	+	cg13123771		NA	NA	NA	NA	NA		OpenSea	KCNAB2	NM_001199861	5'UTR				NA				chr1:6074405-6074670	ClassC		NA
cg04501874	-10.1644	-2.6719	2.85859e-24	1.80566e-21	0.127847	0.00973801	0.482506	0.0398806	0.354659	0.354839	chr17	43313992	+	cg04501874		NA	NA	NA	NA	NA		OpenSea	FMNL1	NM_005892	Body				NA					ClassC		NA
cg22060130	10.1621	2.74229	2.92705e-24	1.84539e-21	0.894391	0.00941039	0.559216	0.0322333	-0.335175	-0.335324	chr22	44979567	-	cg22060130		NA	NA	NA	NA	NA		OpenSea							NA					ClassD		NA
cg26852437	10.1614	3.33226	2.94793e-24	1.85679e-21	0.936455	0.00700029	0.593377	0.0940039	-0.343078	-0.341606	chr11	29327844	-	cg26852437		NA	NA	NA	NA	NA		OpenSea							TRUE					ClassD		NA
cg20627527	-10.1576	-2.49185	3.06544e-24	1.92714e-21	0.693655	0.0100551	0.926755	0.0121794	0.2331	0.233501	chr12	58009053	-	cg20627527		NA	NA	NA	NA	NA	chr12:58004982-58005351	S_Shelf	ARHGEF25;ARHGEF25;ARHGEF25	NM_001111270;NR_046223;NM_182947	Body;Body;Body				NA					ClassA	chr12:58004982-58005351*S_Shelf	7
cg08610281	10.153	4.03998	3.21407e-24	2.01866e-21	0.899553	0.0190947	0.356445	0.0381976	-0.543107	-0.544932	chr1	212212043	-	cg08610281		NA	NA	NA	NA	NA	chr1:212208837-212209364	S_Shelf	DTL	NM_016448	Body				NA					ClassA	chr1:212208837-212209364*S_Shelf	1
cg15078439	10.1496	3.33397	3.326e-24	2.08699e-21	0.944565	0.00660174	0.627593	0.0830198	-0.316972	-0.315348	chr9	127952905	-	cg15078439	rs77664151	0.022415	NA	NA	NA	NA	chr9:127951391-127952263	S_Shore	PPP6C;PPP6C;PPP6C	NM_002721;NM_001123369;NM_001123355	TSS1500;TSS1500;TSS1500				NA		9:127951185-127953078	Promoter_Associated	chr9:127952405-127953030	ClassA	chr9:127951391-127952263*S_Shore	6
cg02900649	10.1483	2.82047	3.37196e-24	2.11382e-21	0.427127	0.0243775	0.0960906	0.016884	-0.331037	-0.331569	chr7	44587515	+	cg02900649		NA	NA	NA	NA	NA		OpenSea							NA				chr7:44587320-44587910	ClassD		NA
cg26038465	10.1466	4.23081	3.43127e-24	2.14897e-21	0.973392	0.00619778	0.662317	0.0841928	-0.311075	-0.308928	chr22	38610514	-	cg26038465		NA	NA	NA	NA	NA	chr22:38610335-38610828	Island	MAFF;MAFF;MAFF;MAFF	NM_001161573;NM_001161574;NM_001161572;NM_012323	Body;Body;Body;Body				NA	22:36940282-36940816	22:38610358-38611380	Unclassified	chr22:38610460-38611015	ClassA	chr22:38610335-38610828*Island	3
cg02104392	-10.1461	-3.75115	3.44981e-24	2.15854e-21	0.037496	0.00778587	0.341715	0.0515023	0.304219	0.303804	chr2	134578960	+	cg02104392		NA	NA	NA	NA	NA		OpenSea							TRUE				chr2:134578780-134579050	ClassD		NA
cg03175417	10.1449	2.73381	3.49221e-24	2.18301e-21	0.935051	0.00608044	0.68441	0.0249497	-0.250641	-0.250573	chr22	20050298	+	cg03175417		NA	NA	NA	NA	NA		OpenSea	C22orf25	NM_152906	Body				NA		22:20050145-20050299	Unclassified_Cell_type_specific	chr22:20050145-20050450	ClassC		NA
cg07781364	-10.1347	-3.85134	3.87412e-24	2.41718e-21	0.0268613	0.00385937	0.288782	0.102354	0.261921	0.256575	chr2	50774707	+	cg07781364		NA	NA	NA	NA	NA		OpenSea	NRXN1;NRXN1	NM_004801;NM_001135659	Body;Body				TRUE					ClassC		NA
cg18436571	10.1335	3.1287	3.92349e-24	2.44568e-21	0.947893	0.00706495	0.67639	0.0330749	-0.271503	-0.271403	chr1	156499064	-	cg18436571		NA	NA	NA	NA	NA		OpenSea	IQGAP3	NM_178229	Body				NA					ClassC		NA
[truncated: 24,174 more rows]

## Sheet: Table S04
Supplementary Table S04. Differentially methylated CpGs with adjusted p-value < 0.05 and △β > 0.2 in IRR-SIPS DSF
[truncated: 34 more rows]

## Sheet: Table S05
Supplementary Table S05. Differentially methylated CpGs with adjusted p-value < 0.05 and △β > 0.2 in Dox-SIPS DSF
[truncated: 32 more rows]

[truncated: 13 more sheets: Table S06, Table S07, Table S08, Table S09, Table S10, Table S11, Table S12, Table S13, Table S14, Table S15, Table S16, Table S17, Figure S01]
